# Supplementary material for: Single-Cell Transcriptional Profiling Reveals Sex and Age Diversity of Gene Expression in Mouse Endothelial Cells
Source: Front Genet. 2021 Feb 17;12:590377. doi: 10.3389/fgene.2021.590377 (PMC7929607; doi:10.3389/fgene.2021.590377)
Supplement: Supplementary Table 1 — Genes differentially expressed in both 3 month and 18 month groups. [file Table_1.XLSX]

## Sheet: Sheet1
Supplemental Table 1. Genes differentially expressed in both 3 month and 18 month group
Acvrl1
Adamts1
Apold1
Bmpr2
Ccdc85b
Cd74
Cebpb
Crip2
Ctla2a
Dcn
Ddx3y
Ecscr
Egr1
Eif2s3y
Fcgrt
Fosb
Gas5
Gpr56
Gstm1
H2-Ab1
Hist1h2bc
Hp
Icam2
Id3
Kdm6b
Lcn2
Lrg1
Ltbp4
Ly6a
Mfap2
Nedd4
Nfia
Nfkbia
Nfkbiz
Oaz1
Pam
Pcdh1
Pfkfb3
Phlda3
Ptprb
Rhob
Rn45s
Rps27
Rps28
Sbno2
Serinc3
Sgk1
Slc39a1
Slc9a3r2
Spag9
Stmn2
Thbd
Thrsp
Tmem100
Tmsb10
Tspan8
Wfdc1
Xdh
Xist
