# Supplementary material for: Single-Cell Transcriptional Profiling Reveals Sex and Age Diversity of Gene Expression in Mouse Endothelial Cells
Source: Front Genet. 2021 Feb 17;12:590377. doi: 10.3389/fgene.2021.590377 (PMC7929607; doi:10.3389/fgene.2021.590377)
Supplement: Supplementary Table 3 — Significant difference in gene expression in each organ between male and female in 3 Month. [file Table_3.XLSX]

## Sheet: 3 Mo
Supplemental Table 3. Top differentially expressed genes in males and femals at 3 Months
	Fat-female	Fat-male	Heart-female	Heart-male	Kidney-female	Kidney-male	Limb_Muscle-female	Limb_Muscle-male	Lung-female	Lung-male
cyr61	2.0818	2.22874	0.0226884	0.00357023	0	0	1.9474	0.174269	0	0
aqp7	1.99008	1.58056	0	1.33339	0	0	0	1.05899	0	0
8430408g22rik	3.02771	2.75955	0.0503016	1.75919	0	0.0412266	0	0	0	0
fabp4	4.36947	4.63203	2.00973	2.10018	1.9969	2.35461	3.53768	3.66626	0	0
cd36	3.94246	3.86216	1.90982	2.07042	0.0101835	0.12855	2.51904	3.72605	2.63505	3.12451
fos	3.15122	4.16843	0.0193745	0.0284457	2.72958	2.56493	3.35839	2.40479	0.172732	0.09153
mgll	2.78689	2.89731	1.68561	1.84179	0	1.06123	2.31471	2.31821	0	0
txnip	2.23554	2.71473	1.63132	1.64262	0.217373	2.6053	0.644754	2.3794	0.814283	2.14484
apoe	2.65956	2.23419	1.30691	0.832688	1.1087	1.08393	1.84814	1.87415	0.0334674	0.0206623
egr1	2.20446	2.96976	0.0699419	0.925004	2.21669	2.33437	1.80947	2.13028	0	0.0902968
gpihbp1	3.1438	3.14676	1.72675	1.9841	0	1.69923	2.63937	2.82314	2.9561	1.59287
cd300lg	2.37081	2.34746	1.99774	2.02535	0.427182	2.56378	0.205044	2.18445	0	0
eef2	1.28517	2.17047	1.45002	1.50853	0.321113	2.22483	1.3089	2.08404	0.385856	1.90649
fth1	2.70347	2.73907	1.66095	1.53912	2.2961	2.23552	2.37163	1.94795	2.39143	2.44985
rps3	2.04802	1.81131	1.5103	1.39197	1.4532	1.42403	1.77583	1.16301	1.69907	1.3514
cst3	2.99258	2.84069	1.35421	1.21055	2.4504	1.99189	2.70444	2.56432	2.60276	2.31946
btg2	2.72383	2.81681	1.21345	1.26557	2.72625	2.26249	2.29037	2.5183	2.00101	1.7062
cxcl12	1.84524	2.05074	1.25227	1.55662	0	0	1.23005	2.4944	0.17558	0.246222
rps11	1.64329	1.55862	1.45961	1.29797	1.22769	0.992326	1.33679	0.959423	1.50412	0.919682
rpl18a	2.18389	2.12933	1.69942	1.58298	2.04971	1.64572	2.2024	1.68501	2.15891	1.52489
rps14	1.97024	1.75026	1.57756	1.45039	1.91692	1.43078	1.42775	1.22597	1.94859	1.0799
rpl3	1.82685	1.79429	1.36759	1.26689	1.91788	1.3887	1.80459	1.18253	1.62177	1.17494
rps18	1.5919	1.46637	1.37251	1.27987	1.57897	1.23689	1.30929	1.11909	1.71068	0.880204
rpl13	1.79867	1.69503	1.60643	1.44386	1.53146	1.54376	1.74938	1.2973	1.84226	1.27152
rpl7	1.71562	1.60235	1.5037	1.37694	1.753	1.40726	1.52927	1.28848	1.56807	1.17683
arpc1b	1.18667	1.44167	1.30909	1.23739	0	0.476867	1.55213	0.624002	0.861752	0.208687
lars2	0.0584348	2.01904	0.191574	1.38581	0.0313153	1.49681	0.0249269	1.4417	0.131803	1.55412
rps19	1.61706	1.37648	1.4186	1.2425	1.6044	0.93658	1.17749	1.03664	1.51653	0.727061
rpl41	1.73116	1.45398	1.43994	1.35116	1.59308	0.99105	1.42893	1.12619	1.58065	0.831927
cox4i1	1.70095	1.68745	1.47741	1.43069	1.33195	1.37557	1.3878	1.20364	1.86421	1.25347
klf4	1.63137	1.31215	0.319466	0.298474	1.38119	0.714265	0.775298	0.602773	1.50667	1.02472
rpl4	2.17402	1.90658	1.5469	1.351	1.5024	1.67987	2.19807	1.54664	1.84863	1.49289
ier2	2.51525	2.17461	1.10924	1.08855	2.32425	2.09823	2.29009	1.46155	2.16598	1.76222
chchd2	1.70729	1.48711	1.51154	1.38872	1.63969	1.28291	1.45526	1.13377	1.42139	1.0104
rpsa	1.46433	1.69281	1.3577	1.33174	0.433751	1.52134	0.0464297	0.597368	1.81936	1.36073
cyb5r3	1.07914	1.65149	1.49721	1.43224	0	0.0373674	0	0.0668292	1.42916	1.16719
rpl8	1.31479	1.50322	1.36766	1.33555	0.0180059	1.21519	1.0149	1.12595	1.19787	1.01904
tubb4b	1.64764	1.7721	1.44136	1.29045	0	1.56187	1.95411	1.28929	0.347681	0.980181
f11r	1.87857	1.6244	1.43744	1.31198	0.05798	1.63712	1.89567	0.54911	1.1266	1.08402
dusp1	3.82504	3.52759	1.38987	1.35393	3.75547	2.92129	3.54779	2.32176	3.19998	2.61421
myl6	1.83992	1.96169	1.58415	1.63295	1.52218	1.5129	1.80734	1.82545	2.15413	1.56023
klf2	1.1331	1.60603	1.25395	1.39018	1.21815	1.5796	0.673646	1.50427	1.36949	1.32053
rps9	1.67056	1.45024	1.55125	1.34344	1.46843	1.04698	1.15621	0.973459	1.53277	1.10718
anxa5	1.86929	1.86605	1.46414	1.39322	1.34041	1.60794	1.83335	1.53292	1.49121	1.90897
rplp0	2.38448	2.28006	1.51518	1.41812	1.6833	1.91618	2.48827	1.98262	2.41641	1.76338
ftl1	3.05728	2.71141	1.71913	1.58358	3.06795	2.49398	3.09508	2.33609	2.95916	2.46246
sparc	3.57585	3.5003	1.45346	1.5084	2.7922	3.18295	3.4051	3.60384	2.04452	2.41169
hnrnpa2b1	1.03821	1.43756	1.28685	1.32888	0.670579	1.14184	0.747512	0.720584	0.965445	1.09372
rps3a	1.45508	1.34327	1.47917	1.22544	0.621019	0.825849	1.35191	1.1775	1.37392	0.840294
rps4x	1.33735	1.33878	1.39275	1.20195	1.02666	0.846305	0.915426	0.172762	1.08353	0.667418
car8	0	0	1.9443	1.5698	0	0	0	0.0772264	0	0
9430020k01rik	0	0.0563523	1.64941	1.75846	0	0.144119	0	0.0531572	0	0.118009
tnfaip1	0.0236451	0.161808	1.76488	1.64694	0	0.781569	0.177222	0.214273	0	0
afap1l1	0	0.0155061	1.48367	1.74196	0	0	0	0	0.0909804	0.375028
unc45b	0	0.466535	1.41542	1.9081	0	0.0409744	0	0	0	0
phactr2	0	0.112225	1.62564	1.5259	0	0	0	0	0.0598321	0.210732
kctd10	0	0	1.64373	1.076	0	0	0	0	0	0
efcab4a	0	0.0102785	1.72927	0.950105	0	0	0	0	0	0.00761612
palm	0	0	1.63578	1.13246	0	0.0395488	0	0	0	0
bnip2	0	0.447173	1.53123	1.55075	0	0	0	0	0	0
ccnd1	0	0	0.330762	1.53321	0	0	0	0	0	0
vamp3	0	0.148699	1.33412	1.4138	0	0	0	0	0.030833	0.0270597
plod1	0	0.214315	0.620261	1.50476	0	0.0957205	0	0.0719397	0	0
2020-09-04	0	0.00868013	1.1388	1.29112	0	0	0	0	0	0
2810025m15rik	0	0	0.227187	1.41042	0	0	0	0	0	0
sh2d3c	0	0.231176	0.86201	1.35122	0	0.09903	0	0.0123256	0	0.0572406
ilk	0	0.0152853	1.20399	1.22428	0	0.0829996	0	0.0230735	0	0.0278298
tax1bp3	0	0.259813	1.31759	1.1978	0	0	0	0	0.0677587	0
fam108a	0	0.0799058	1.27529	1.19973	0	0.0499845	0	0	0	0.0605525
sorbs3	0	0.12923	1.01816	1.27901	0	0.397443	0	0.00768638	0.0347709	0.140037
cav2	0.243032	0.795436	1.69473	2.01052	0	0.855114	0.0359936	1.67967	0.169074	1.91321
palmd	0.118301	0.106664	1.28835	1.28835	0	0	0	0.0848928	0	0
rnf130	0	0.0811047	1.14769	1.14586	0	0	0	0.0221539	0	0.0460626
sdf4	0	0.340106	1.37286	1.06213	0	0.148928	0	0	0.0182773	0.364323
wwtr1	0	0.303937	0.531125	1.43167	0	0	0	1.00724	0	0
med28	0	0	1.25371	1.03421	0	0	0	0	0.354889	0
sp100	0	0	1.38716	1.03397	0	0.331577	0	0	0	0
capn2	0.0313957	0.370917	1.30703	1.42159	0	0.173137	0	0.0161044	0	0.776591
eif3a	0	0.107014	1.1428	1.17112	0.0173653	0.116137	0	0.0334825	0	0.00993309
nos3	0	0	1.24403	1.43714	0	0	0.0155795	0.564183	0	0
dusp6	0	0	0.707201	1.2574	0.0596012	0	0	0	0.0246983	0.0121156
arhgef15	0	0.0654287	0.22941	1.54035	0	0.653824	0	0	0	0
0610031j06rik	0	0	1.39758	0.630662	0	0.0157213	0	0	0.436126	0
fez2	0	0.0760603	1.1337	1.05003	0	0	0	0	0	0
sh3bgrl	0	0.0352983	1.28204	0.894904	0	0	0	0	0	0.279777
prelid1	0	0.149136	1.18443	1.12001	0	0.254881	0	0	0.119479	0.0453105
cr1l	0	0.15126	1.17953	1.17061	0	0.132269	0	0.146767	0	0.109107
slc29a1	0	0	1.1796	0.591799	0	1.1272	0	0	0.0294605	0.0642536
arhgap29	0	0.199368	1.56892	1.34694	0.0815198	0.570249	0	0.00406249	0	0.447562
heg1	0	0.132234	0.995859	1.41419	0	0.938907	0	0.304653	0	0.570894
serinc1	0	0.314656	1.15299	1.1924	0	0.458273	0	0.0446415	0.0241477	0.959129
0610007c21rik	0	0.016099	1.1567	1.07415	0	0	0	0	0	0.770542
eif3h	0	0.044139	1.13958	1.02761	0	0.00943095	0	0	0	0
uqcrc1	0.0101466	0.150808	1.18208	1.08513	0	0.0319138	0	0	0.264753	0.0216488
hspg2	0	0.156531	0.0901406	1.59477	0	0.752543	0	0.887371	0	0
psmb9	0	0	1.12163	0.939682	0	0.536073	0	0	0.697308	0
gata2	0	0	1.58172	0.781205	0	0.0427489	0	0	0.286554	0
eif4a3	0	0	0.884739	1.06281	0	0	0	0	0	0
smtn	0	0.0596388	0.888278	1.23009	0	0.319451	0	0	0	0
smc1a	0	0.00746687	0.627857	1.1445	0	0	0	0	0	0.0270754
rsad2	0	0	0	0.298144	2.86852	2.95996	0	0	0	0
igfbp3	0	0	0	0	1.3451	2.72923	0	0	0	0
cd24a	0	0	0	0	1.96587	2.44794	0	0	0.0163717	0
plscr2	0	0	0	0	2.39278	1.88039	0	0	0	0
igfbp5	0	0	0	0	2.16862	1.99292	0	0	0	0
pbx1	0	0	0	0	2.05095	1.89819	0	0	0	0
slc6a6	0.0133177	0	0	0.587883	2.11702	1.95453	0	0	0	0
emcn	1.89877	1.96982	2.0571	2.05209	3.77501	3.90818	2.14484	2.1244	0	0
gimap5	0	0	0	0.398083	0	1.90855	0	0	0	0
au021092	0	0	0	0	0	2.28526	0	0	0	0
ehd3	0	0	0	0	0.627184	1.97603	0	0	0	0
ifi44	0	0	0	0	0.349146	1.7528	0	0	0	0
ramp3	0	0	0	0	0	1.94311	0	0	0	0
ppap2a	1.92898	1.7207	1.32003	1.64737	3.7988	4.03882	0.94716	0.0065424	2.73753	2.38557
il10rb	0	0	0.0451136	0.693396	0.0254931	1.73542	0	0	0	0
plk2	0.195449	0.60466	0.568565	0.952004	1.97719	1.92226	0.214866	0.0693267	0.553295	0.0128272
plvap	0	0	0	0	4.07246	4.00599	0	0	3.19998	1.77817
cd200	2.00418	1.36948	1.76602	1.90563	2.93127	2.9727	1.62355	1.89245	1.17238	0.284969
gimap6	1.53278	1.66728	1.56079	1.64539	2.83313	2.63819	0.747851	1.7673	2.09386	0.915216
ppap2b	1.58858	1.74571	1.44486	1.57049	2.96004	3.17622	2.03618	2.05164	0.0100567	1.21922
limch1	0	0	0	0.614834	1.14853	1.29861	0	0	0	0
eng	2.02259	2.31208	2.10274	1.99735	2.90146	3.58589	1.59756	2.2415	2.23831	2.73707
app	0.887057	1.73376	1.50692	1.67596	2.24829	3.05991	1.23638	2.41689	0.305878	2.36307
cd34	0.0769686	0.0328322	1.5371	1.6082	2.55729	2.45917	0.981497	1.54209	0.0253822	0.98482
kdr	1.25152	1.56691	1.57944	2.07842	2.71447	2.89573	0	1.49019	0	0.662576
timp3	2.13933	2.59755	1.46705	1.73575	3.38608	3.67467	2.21839	3.13155	0.00184126	2.19402
nrp1	1.72013	1.94132	1.91257	2.02099	2.98569	3.479	1.48365	3.04221	1.2222	1.91008
tmem204	1.18408	1.08055	1.80248	1.82926	2.45195	2.55221	0	0	1.8168	1.21969
sgk1	1.95098	2.24035	1.44124	1.69557	2.83285	2.93737	1.58535	2.37975	0.0250562	0.0197389
ncoa3	0.118938	0.080844	0.891071	0.713306	1.89355	1.1367	0.396358	0.470109	1.39229	0.086742
dhrs3	2.50935	1.89289	1.21312	1.44387	2.81181	2.71358	0.0557967	0.85166	2.15375	1.28169
cd81	3.3155	2.87468	1.61442	1.58897	3.67357	3.43066	3.10209	2.65676	0.0212345	0.123793
eltd1	0.656964	1.06729	1.17961	1.87147	1.47797	2.62274	0.178818	1.95484	0.0626409	0.744282
serinc3	0.167414	0.89364	0.930848	1.3588	1.17591	2.30589	0.293409	1.79071	0.38144	1.45299
ets1	0.424348	0.674541	1.34899	1.50538	2.05706	1.84164	0.689293	1.28362	0.0703862	0.530675
ednrb	0	0.00189275	1.81904	1.4217	2.04352	2.12425	0	0	0	0
1810011o10rik	0.909602	1.44592	1.40172	1.84469	1.56551	2.5631	1.63843	2.04505	0	0
jup	0.445572	1.58918	1.30031	1.72389	0.391208	2.4629	0.753225	2.00005	1.13123	1.92299
mfge8	0.704545	1.49493	1.58867	1.49177	0	2.44051	1.53454	0.105885	0	0.867956
jun	2.99192	3.08073	1.12184	1.13148	3.52112	3.24142	2.80047	2.63317	2.64997	2.8427
dusp3	1.97913	1.39657	1.73793	1.67541	2.57502	1.42495	1.09818	1.41117	2.54185	0.878028
tsc22d1	2.64799	2.02611	1.583	1.51562	2.52579	2.54962	1.85451	1.14832	0.0686786	0.0265519
laptm4a	2.38541	2.17535	1.61575	1.56312	2.95218	2.91303	2.52037	2.07554	2.66425	2.6084
gimap4	0	0	1.41812	1.58188	0.294274	2.20985	0	0	0	0
ly6e	2.88144	2.86179	1.46782	1.60975	3.39825	3.29745	1.14133	2.32248	3.25104	2.84374
tm4sf1	2.8077	2.47164	1.92423	1.76324	3.24255	2.88687	2.72774	2.80431	2.97049	1.74529
gas6	0	0.148271	1.70771	1.35631	1.22907	1.99186	0.141937	0.178311	0	0
hnrnpk	1.2932	1.54294	1.52069	1.47302	1.70208	1.99643	1.57922	1.97563	1.10673	1.75289
actn4	0.961193	1.59602	1.60262	1.63103	1.72268	1.92437	0.848099	2.04433	0.124959	1.1099
pecam1	2.01451	2.01251	2.04765	2.01348	2.28889	2.79192	1.67933	2.70586	1.29417	2.41992
icam1	0	0	0.678985	0	0	1.24262	2.85138	2.16297	0	0
lmna	0.0692308	0.448475	0.700356	0.0895625	0.912517	0.0734043	3.25904	2.54137	0.346193	0.215626
rnd1	0	0	0	0	0	0	2.91109	1.96683	0	0
litaf	0.0168881	0.538727	0.691112	0.578289	0	0	3.03477	2.27863	0	0
gadd45g	0	0	0	0	0	0	2.60706	1.44773	0	0
atf3	0.03908	0.878572	0	0	0.282338	0	2.70448	1.66768	0	0
socs3	0	0.0822936	0	0	0.71812	0	1.66203	2.25476	0	0
timp4	0	1.10623	0	0	0	0	0.00877486	2.52777	0	0
aqp1	0	0.12011	0.0473866	1.53266	0	0	2.66314	4.08231	1.24552	2.64597
gadd45b	0	0	0	0	0	0	2.13864	1.05952	0	0
pnp	0	0.144162	0.0309307	0.0280044	0	0.0413738	2.22938	0.384152	0	0
pdlim1	0	0	1.37435	1.07885	0	0	2.91135	2.54439	1.22342	0.00465033
apold1	0.178366	1.97773	1.17406	1.42182	0.896791	0.827936	3.12817	2.94429	0	0
sox17	0.120858	0.485065	0	0	0	0	1.57794	1.88691	0	0
rnf125	0	0	0	0	0	0	1.42304	1.31583	0	0
nfkbia	2.81498	2.63047	1.4327	1.30187	1.75185	1.88348	4.46841	3.3877	2.78233	2.11214
ifrd1	0	0	0	0	0	0	1.5338	0.888861	0	0
gja1	0	0	0.0711259	0.943575	1.0856	1.04749	2.15279	2.47823	0	0
irf1	0.899419	1.01932	0	0.0589323	2.23409	1.92916	3.69946	2.83217	0.0949955	0.597336
ccnl1	0	0.207524	0	0	0	0	1.39001	0.930711	0	0.0286276
klf6	0.0548358	1.5349	1.1788	1.24385	0	0	2.44526	2.44271	0.0908335	1.18151
arid5a	0	0	0	0	0	0	1.23766	0.12638	0	0
plaur	0	0	0	0	0.0346878	0	2.40466	0.133156	0.0051931	0
kdm6b	0.332245	0.133533	0.330663	0.139129	0.941601	0.0198409	1.38524	1.25511	0.626275	0.0496473
cdkn1a	2.38417	2.56562	0.962043	1.29666	2.63506	2.09101	3.9804	3.10024	1.95211	1.58711
akap12	0.0176044	0.0256518	0.492483	0.350269	0	0	1.5591	1.30609	0.0352947	0.191985
nfe2l2	0	0.178929	1.05954	0.387719	0	0.240739	1.74748	1.20575	0	0.11485
pde4b	0	0	0.361531	0	0	0	2.39471	1.72929	1.55128	0.929505
hspa8	3.11761	2.89354	1.75622	1.65118	3.22672	2.45362	4.06118	3.63367	1.9822	2.33978
iigp1	0	0	0	0	1.48258	0	1.5845	0.420989	0	0
ier3	0.0758669	0.869947	0	0	2.14507	1.36388	3.01582	1.97151	1.36581	0.00981295
tpm3	1.14978	1.40432	1.35952	1.35346	1.23642	1.6332	2.45268	2.24023	1.64541	1.21227
cdh13	0.210904	0.843238	1.37498	1.33195	0	0	1.72646	2.29002	0	0
sat1	0.807929	0.932747	0.953317	0.527195	1.51451	1.39731	2.70046	1.81708	1.54429	0.857972
adamts1	0	0.652065	0.150979	0.938362	0.0254931	0.547548	0.814266	2.08002	0	0.216467
hspb1	2.52387	2.28708	1.22735	1.36637	2.11136	2.0095	3.24035	2.96497	0.00899654	0.0796078
pim3	1.06434	1.95283	0.359856	1.36584	0	0	2.90131	2.36925	0	0
hsp90aa1	1.37502	1.52931	0.980304	0.867477	1.68853	1.25569	2.30134	2.08578	0.0613428	0.682029
hspa1a	1.1346	0.0595595	0	0	2.68324	0.23249	1.79517	2.29347	0	0
s100a6	0	0.632262	0.025848	0.0424849	0	0.509347	0.771046	1.1384	0	0
actg1	2.935	2.978	1.64375	1.62257	2.62906	2.72807	3.84314	3.44995	3.1243	2.71532
zfand5	0.0252281	0.590935	0.0307747	0.362006	0.316493	0.831627	1.21644	0.912424	0	0.189056
ube2d3	0.237028	1.14736	1.3564	1.30779	0.0151742	0.509963	2.249	1.42993	0.553348	1.03669
hspa5	2.3922	1.9651	1.45862	1.19133	2.9426	2.05422	3.33246	2.82785	0.976532	1.85903
atf4	0.248064	1.28691	0	0.0189099	0	0.0586993	2.21456	0.891458	0.0238088	0.719966
s100a10	0.865228	1.07295	1.18136	1.18758	1.02847	1.29176	1.84515	1.60321	1.13635	1.09794
sertad1	0.35136	1.472	0	0	0.0138291	1.21851	2.27914	1.34363	0	0
h3f3b	2.70969	2.55234	1.68103	1.52126	2.68894	2.35473	3.34226	2.77866	2.60384	2.0428
zfp36	1.53128	2.00571	0.698226	0.919481	1.48559	1.73069	2.25457	2.64474	0.869194	0.983014
clic4	0.411124	0.746037	1.19647	1.31912	1.03465	1.75232	1.90931	2.03835	1.29239	1.27477
tmem100	0	0	0	0	0	0	0	0	3.69463	2.32674
pltp	0.0638	0.444694	0	0	0	0	0.0193911	0.428518	3.62437	2.53524
hpgd	0	0	0	0	0	0	0	0	2.91463	2.4472
acvrl1	0.00569018	0.341778	0.219067	0.406081	0	1.45998	0.0359936	0.0496025	3.12751	2.52377
bc028528	0	0	0	0.0406845	0	0	0	0	2.6219	1.01759
hilpda	0	0	0	0	0	0	0	0	2.70693	0.00709539
calcrl	0	0.0258404	1.0192	1.01926	1.00582	1.39541	0	0.0212637	2.91766	2.72971
cd97	0	0	0	0.305271	0	0.47044	0	0	1.66175	1.84742
igfbp4	0	0	0.901647	0	0	0	0	0	0.425972	2.10468
ramp2	1.16853	1.73488	1.66178	1.6447	0.460493	1.44241	0.88209	1.69378	3.32458	2.49863
tmem176a	0	0	0	0	0	0.0657272	0	0	1.9492	0.143245
pmp22	0	0	0.20851	0	0	1.45504	0.0445738	0.0279993	1.44463	1.89685
adrb2	0	0	0	0	0	0	0	0	1.35356	1.14798
cldn5	2.5387	2.76659	0.021878	1.28063	0	0	2.35219	0.168719	4.11598	3.62388
cyp4b1	1.63774	1.36264	0	1.64506	1.50194	1.98158	0.0302934	0.0271372	3.36013	2.86944
foxf1a	0	0	0	0	0	0	0	0	1.05673	1.64165
gstm1	0.0532331	1.10624	1.30628	1.08553	0.0105915	0.0376168	1.28785	1.32948	2.82491	2.14686
timp2	0	0	0	0	0	0	0	0	0.0472687	2.1707
myzap	0	0	0	0	0	0	0	0	1.08399	1.18095
tcn2	0	0.126838	1.43064	1.28048	0	1.51133	0	0.0152837	2.57224	2.33394
hyal2	0	0	1.62656	0	0	0.052881	0	0	1.90468	1.19852
tuba1a	0.259301	1.37469	1.37547	1.29869	0.0140962	1.83248	2.05959	0.102858	2.42804	2.38505
slc3a2	0.0371518	1.03386	0.978098	0.706187	0	1.65333	0.0365754	0	1.8453	1.78073
tspan7	1.54086	1.60489	1.48818	1.53023	0	0	2.10445	2.36263	3.35291	2.57948
icam2	0.900182	1.24827	1.73095	1.6336	1.86252	1.96265	0	1.04184	3.33008	2.26278
aldh2	0	0.0522227	1.47354	0.879521	0	0.00878045	0.0180558	0.607845	2.16031	2.01041
thbd	1.01131	0.401771	1.29858	1.3383	1.91557	2.20574	1.71498	1.75454	3.01442	2.64255
cd9	0.101035	0.0914614	1.39864	1.13331	1.77779	1.82303	2.43048	1.87189	3.0757	2.46276
vim	1.68586	1.83052	1.5586	1.23358	0	0	1.94675	1.55965	2.89073	2.35056
clec1a	0	0	0.0534906	0.869784	0	0.0128356	0	0	1.95329	0.631887
clec14a	0	0	1.72816	1.54527	0	1.12919	0	0	2.60103	1.94812
pam	0.106409	0	0.567796	0.109687	0.0895634	0	0	0.0301479	1.1705	0.654277
dpysl2	2.14689	1.32251	1.44384	1.33352	2.39103	2.02462	1.55242	1.55243	3.56887	2.19912
itm2b	3.45845	3.39796	1.91024	1.84147	3.40001	3.38742	3.16522	3.19787	4.39713	3.84658
grn	0.0156608	0.869914	1.15895	1.08281	0.0229311	1.5482	0.0275227	0.0367217	1.50175	2.05528
pitpnc1	0.51221	0.445012	1.07668	1.25801	0.842138	0.848145	0.556313	0.767506	2.18033	0.931152
fmo1	0	0.0323505	1.37815	1.29157	0	0	0.270699	0	2.18142	1.60733
ctsd	1.22753	1.54911	1.26497	1.17248	0.125194	2.15031	0.208968	0.819502	1.99857	2.46826
ppp1r16b	0.832885	0.0491103	1.13285	0.852647	2.00817	0.857403	0	0.0169655	2.77335	1.04464
crip2	2.88757	2.55574	1.64573	1.54433	2.61305	2.50902	2.29765	1.98006	3.82105	2.53201
cebpd	0.0105051	0.737089	0.850191	0.191033	0	0	1.58504	0.909563	1.63563	1.84241
sepp1	2.15739	2.24062	1.51823	1.39765	1.83759	2.07187	0.865025	1.83239	2.50048	3.07531
foxp1	0.0365716	0.0952493	1.35855	0.639069	0.0101236	0.0217687	0	0	1.89744	1.02133
ctla2a	0.150331	1.10297	1.59207	1.53104	0	1.42291	1.51379	0.749968	2.47727	1.41042
myl12b	1.72843	1.38219	1.56696	1.45382	1.73949	1.46156	1.0585	0.687043	2.62649	1.52913
tubb5	1.57593	0.932691	1.40328	1.22982	1.42665	1.45571	0.893373	0.154699	2.47827	1.31019
s100a16	1.32969	1.21925	1.46315	1.38278	0	1.5049	0.0297493	0.0120171	2.30292	1.53973
fkbp1a	1.67635	1.94077	1.69187	1.67554	1.95669	2.25519	1.85396	1.71147	2.91945	2.04698
epas1	0.937219	1.48058	1.4078	1.67023	0.704144	1.73042	0.193805	1.48254	2.04622	1.95995
tmem50a	1.0097	1.14497	1.39334	1.26414	0.854879	1.5723	0.0465666	0.0779828	2.02439	1.61547

## Sheet: 18 Mo
Supplemental Table 3. Top differentially expressed genes in males and femals at 18 Months
	Fat-female	Fat-male	Heart_and_Aorta-female	Heart_and_Aorta-male	Kidney-female	Kidney-male	Limb_Muscle-female	Limb_Muscle-male	Lung-female	Lung-male
angptl4	1.21448	1.97264	0	0	0	0	0	0	0	0
nr4a1	1.5295	1.11822	0.906638	0	1.07926	0	1.01334	0	0	0
ifi27l2a	0.785545	1.25997	0	0	0	0	0	0	0	0
csf2rb	0.785545	1.18084	0	0	0	0	0	0	0	0
tpst1	1.05402	1.03504	0	0	0	0	0	0	0	0
cyr61	1.59307	1.56311	0.246477	0.702866	0	0	0	0	0	0
egr1	2.84237	2.79589	1.03612	0	2.16471	1.92183	1.89338	1.55142	0	0
tmcc3	1.84515	1.85138	0.660838	1.00676	0	0	0	0	1.1294	0.947717
rbp7	1.25815	2.23222	0	2.26762	0	0	0	0	0	0
aqp7	1.77937	2.191	0	2.04064	0	0	0	0	0	0
snhg8	1.26498	1.26077	0.819233	0	0.566428	0	0	0	0	0
plin2	0.90542	1.5213	0	0.95561	0	0.830922	0	0	0	0
car4	0.850434	2.30562	0	1.90595	0	0	0	0	0	1.39146
mylip	1.03633	1.18574	0	0.673836	0	0.546428	0	0	0	0
fabp4	5.75912	6.11766	3.95155	5.91917	3.29113	4.35412	4.357	4.84929	0	0
scarb1	1.63454	1.85047	0	0.76514	0	0	1.04088	1.25297	0	0.761166
apoe	2.78137	2.8569	3.63106	1.97203	1.82589	2.29391	2.32443	2.2685	0	0
txnip	2.53444	2.7701	2.05062	2.21966	1.66818	1.91777	1.25961	1.69525	1.95836	1.79741
btg2	2.76187	2.61515	1.38812	0.969669	2.31803	2.08531	1.4036	1.4688	2.14627	1.821
pkp4	0.962558	1.39453	0	1.12744	0	0	0	0	0	0
tob1	1.30327	1.37625	0	0	0.830733	0.868955	0.280846	0	0	0
fos	3.16066	3.31008	0.430362	0	2.75873	2.78538	2.1128	2.16352	2.00148	1.26788
lgals1	0.955511	1.08775	0.652242	0	0	0	0	0	0	0
hrct1	0.875784	1.18531	0	1.03824	0	0	0	0	0	0
fam101b	1.84898	1.53801	0	1.60543	0.98386	0.828886	0	0	0	0
fcgrt	1.30775	1.07125	0.774269	0.901843	0.762181	0.124609	0	0	0	0
myh9	1.10885	1.07982	0.660838	0.817378	0	0	1.03126	0	0	0
cd36	3.58464	3.84041	0.209496	3.78255	0	0	2.59812	2.90722	2.87641	2.75941
cd300lg	2.33216	2.73156	1.58046	2.68616	2.04028	2.26872	0	1.43574	0	0
arid5b	0	1.26779	0.115324	0	0.59711	0	1.19151	0	0.869136	0.492103
zfp36l1	1.9137	1.58362	1.30206	1.37406	1.39498	1.29163	1.84381	1.43186	0.917884	0.643798
ier2	2.34239	2.29607	1.42521	1.02224	2.07647	2.01623	1.68044	1.9029	2.21982	1.99026
actb	3.53013	3.57258	3.20171	3.18154	3.03458	3.1927	3.55243	2.85255	3.18915	3.30871
cdc42ep3	1.3706	1.03948	0.927483	0.919949	0	0.807804	0	0	0	0
crim1	1.00687	1.11152	0.907967	0.604965	0	0	0	0	0	0
thrsp	0.838333	1.20896	0	1.37294	0	0.860838	0	0	0	0
sh3bgrl	1.11985	0.9583	0.757301	0.762419	0.599655	0.720135	1.09543	0	0	0
psap	2.29088	2.47643	1.9987	2.27289	2.01156	1.93032	1.98537	2.11877	1.7903	1.88926
ddit4	1.81133	1.40779	1.35734	1.40165	0.894764	0.682818	1.12083	0	0	0
tmed5	1.18515	1.25062	0.73593	0.966731	0.94146	0.528049	1.06531	0.840943	0	0
tns1	1.50703	1.35284	0.975042	1.34523	0.93474	1.03907	0	0	0	0
fosb	1.58901	1.80501	0	0	1.29024	1.26352	1.54079	1.43259	0	0
timp4	0.576631	1.89971	0	2.05812	0	0	0	1.31797	0	0
calm1	3.09962	2.85342	2.65012	2.75801	2.79346	2.7114	2.87877	2.58991	2.35825	2.62764
ablim3	1.13196	1.15997	0	1.1822	0	0	0	0	0	0
fez2	0.931185	1.14399	0.719034	1.0477	0	0.55757	0	0	0	0
dusp1	2.92316	2.83227	1.71282	2.03394	2.72425	2.68984	2.03145	2.03385	2.56062	2.51694
sh3glb1	1.61383	1.75368	1.35685	1.59477	1.39918	1.54078	1.35258	1.34855	1.5014	1.53745
snrk	1.88753	1.44485	1.39536	1.63526	1.45101	1.40954	0	0	1.36276	1.25054
rpl22l1	1.88979	1.86364	2.04269	1.5182	1.40302	1.46163	1.79783	1.65477	1.41991	1.29735
cdkn1c	0	0	1.38062	1.21402	0	0	0	0	0	0
zyx	0.611719	0	1.35031	0.649867	0	0	0	0	0	0
fabp5	1.91304	2.35781	3.16843	2.89332	0.390729	1.19905	0	1.41212	0	0
beta-s	1.07556	1.88426	0.680716	2.5878	0	0	0	0	0	0
gng11	2.31766	2.25007	2.3374	3.0966	2.57563	2.32554	2.0133	2.42338	1.77366	1.77869
lims2	1.53441	1.59539	0.786339	2.30719	1.38241	1.46423	0	1.24576	0.975033	1.27815
mgp	0	0	3.80257	1.24559	0	0	0	1.30299	0	0
rps15a-ps6	1.74689	1.2394	1.8695	1.888	0.791173	0	1.37988	0	1.02577	0
eng	1.86034	2.15414	3.31163	3.07122	2.65101	2.77612	2.00986	2.24521	2.35502	2.66282
hspg2	1.13725	1.32365	1.42651	1.70036	1.11363	0.855652	1.00458	0.990828	0	0
wdr89	1.21933	0.969907	1.19474	1.57296	0	0	0	0	0	0
gm6402	0.865294	0	0.763117	1.23002	0	0	0	0	0	0
lpl	1.14406	2.23746	1.19513	2.79518	0	0	0	0.868846	0	1.15978
tpm4	1.617	1.64606	1.65016	2.11145	1.63222	1.60011	1.85764	1.48159	1.414	1.41813
myadm	0.755556	0	0.736675	1.20668	0	0	1.18587	0	0	0
cav1	2.82157	2.50489	2.30803	3.18616	0.599655	0	2.38772	2.46882	2.76815	2.54019
rpl38	3.09554	2.86736	3.30636	3.16709	2.73396	2.63008	2.78401	2.95971	2.74196	2.408
8430408g22rik	1.73698	1.90079	0	2.58583	0	0	0	0	0	0
tmem88	1.11151	1.03032	1.06542	1.4814	0.836401	1.07693	0	0.829752	0	0
aplp2	1.98127	1.9403	2.59636	2.15238	1.76809	1.73879	2.14566	2.00787	1.84763	1.57971
dusp3	1.22951	1.24792	1.39453	1.78313	1.50143	1.30279	0	0	1.39179	1.23107
rpl31-ps12	2.14205	1.7944	2.05738	2.37923	1.21099	0.779046	1.7465	1.34961	1.36255	0.692466
itm2c	0.635153	0	1.41251	0.763356	0.791173	0.81083	0	0	0.869136	0.895964
ndufa3	1.29948	1.35421	1.38572	1.73927	1.26504	1.25664	1.0008	1.08081	1.37368	1.31203
spna2	1.03387	1.06739	1.12184	1.37843	0.746805	0.877376	0	0	1.11035	0.827423
cox7a2l	1.82852	1.56015	2.08131	1.79727	1.44839	1.69053	1.38826	1.5265	1.46557	1.36179
sox18	0	1.37536	0.763994	1.75606	0.508728	1.31683	0	0	0.978958	1.19865
ndufa2	1.45679	1.47841	1.60864	1.70394	1.32771	1.28964	0.98862	1.24593	1.37192	1.51899
rps28	3.31962	3.05418	3.6141	3.18287	2.79953	2.44608	3.50268	2.86729	2.3229	1.85475
spnb2	2.17825	2.27431	2.179	2.60433	2.17617	1.7129	1.82485	1.68149	2.27899	1.7251
atp5g2	1.58524	1.44257	1.76547	1.70866	1.32914	1.42954	1.05334	1.40825	1.40732	1.47929
cyb5r3	1.20934	0.913033	1.39228	1.40176	1.21348	1.15202	1.21655	1.19255	1.13011	1.15771
comt	1.20844	0.967494	1.16637	1.33195	0.93474	0	0.835138	0	1.06598	0
usmg5	1.23709	1.29234	1.38601	1.55975	1.28539	1.10897	1.25707	1.0555	1.27443	1.25675
anp32a	1.60054	1.55139	1.59066	1.81774	1.58617	1.28492	0.996566	0	1.51732	1.49209
atp5j2	1.60054	1.66934	1.77922	1.87716	1.57066	1.60046	1.27996	1.40639	1.48972	1.71004
gpx4	2.05173	2.18663	2.11933	2.44427	1.98442	2.1842	1.70871	1.83927	1.87785	1.94493
atp5e	1.84898	1.77219	1.98207	1.98558	1.41766	1.37028	1.41613	1.80363	1.40326	1.71072
ctnnb1	1.60125	1.2919	1.69369	1.54424	1.27276	1.36044	1.25475	1.26004	1.01848	1.09556
cd151	1.25815	1.35611	1.40311	1.69542	1.23432	1.31168	1.26577	1.40662	1.33778	1.43704
anxa5	1.5485	1.63726	1.70134	1.78039	1.64543	1.38189	1.44893	1.56379	1.30946	1.3455
aes	1.30435	1.15651	1.53728	1.48231	1.12869	1.16694	1.00644	1.20404	1.33778	1.32977
sod1	1.18099	1.36195	1.37377	1.71828	1.39498	1.35352	0	1.24189	1.06361	1.14699
uqcr11	1.61565	1.46932	1.71915	1.72076	1.37522	1.37819	1.21282	1.27193	1.41991	1.59068
myl6	2.73798	2.77593	2.61395	3.07558	2.54344	2.50641	2.51817	2.64017	2.65058	2.85168
ehd2	1.19534	1.14384	1.14675	1.42258	0	0	0	0.826905	0.81533	0.764863
snrpg	1.60012	1.5087	1.81502	1.59936	1.44839	1.51879	1.40268	1.41141	1.39819	1.38772
cnn2	0	0.582884	1.05764	0.98104	0.94146	0.270777	0	0	0	0
tomm7	1.60243	1.58198	1.65905	1.79435	1.28539	1.43772	1.21592	1.41956	1.4147	1.41636
2020-09-02	0.851741	0.860589	1.01476	0.988466	0.840836	0	0	0	0.900622	0.520113
igfbp5	0	0	0	0	3.4388	2.99914	0	0	0	0
kap	0	0	0	0	0.286371	2.56203	0	0	0	0
plscr2	0	0	0	0	2.12745	2.14996	0	0	0	0
gpx3	0	0	0	0	2.33658	1.95714	0	0	0	0
rsad2	0	0.84088	0	0.61597	2.13963	2.77208	0	0	0	0
plat	0	0	0	0	1.80777	2.09567	0	0	0	0
igfbp3	0	0	0	0	1.7357	2.16136	0	0	0	0
esm1	0	0	0	0	0.707604	2.30636	0	0	0	0
au021092	0	0	0	0	1.63222	1.91677	0	0	0	0
pbx1	0	0	0	0	2.02978	1.54701	0	0	0	0
irx3	0	0	0	0	2.01657	1.28211	0	0	0	0
marcksl1	0	0	0	0	1.37522	1.72448	0	0	0	0
fam167b	0	0	0	0	1.23251	1.81407	0	0	0	0
ppap2a	0.973698	1.47386	0.816661	1.56699	3.06004	3.5631	0	1.05354	1.95219	1.99172
ramp3	0	0	0	0	1.67528	1.40334	0	0	0	0
serpine2	0	0	0	0	1.03434	1.73426	0	0	0	0
gimap5	0	0	0	0	1.36885	1.33661	0	0	0	0
fxyd2	0	0	0	0	1.31806	1.32727	0	0	0	0
irf7	0	0	0	0	0.704435	1.48688	0	0	0	0
ehd3	0	0	0	0	1.32914	1.28445	0	0	0	0
meis2	0	0	0	0	1.55775	1.23545	0	0	0	0
plvap	0	0	1.43045	0	3.37665	3.62753	1.55151	0	2.18383	2.3064
rtp4	0	0	0	0	0.762181	1.42571	1.09016	0	0	0.794286
ifi44	0	0	0	0	1.06892	1.30464	0	0	0	0
tnfaip2	0	0	0	0	1.27741	1.25539	0	0	0	0
ifit3	0	0	0	0	0.411213	1.44581	0	0	0	0
fam117b	0	0	0	0.543482	1.25353	1.06754	0	0	0	0
phlda1	0	0	0	0	1.23854	1.14576	0	0	0	0
cldn15	0	0	0	0	1.24256	1.15418	0	0	0	0
rasgrp3	0	0	0.386863	0	1.38241	0.928418	0	0	0.939747	0
gm12216	0.781733	0	0	0	1.11363	1.19741	0	0	0	0
grasp	0	0	0.460199	0	1.09107	1.15275	0	0	0	0
ppap2b	1.60125	1.96755	1.68638	1.89947	2.80459	3.09923	1.31591	1.33954	0	0.420305
efna1	0	0	0.410846	0	0.390729	1.20552	0	0	0	0
slfn2	0	0	0	0	0.926614	1.17724	0	0	0	0
cmpk2	0	0	0	0	0.746805	1.21453	0	0	0	0
upp1	0	0	0	0	0.889606	1.13808	0	0	0	0
d14ertd668e	0	0	0	0	0.8443	1.15403	0	0	0	0
cd24a	0	0	0	0	2.21578	2.3214	0	0	1.18689	1.30863
dram1	0	0	0	0	0.939082	1.10776	0	0	0	0
rapgef4	0	0	0	0	1.2003	0.84909	0	0	0	0
ppp1r10	0.775233	0	0	0	1.26504	0.270777	0	0	0	0
cmtm8	0	0	0	0.7579	1.23854	1.09882	0	0	0	0
emcn	1.58309	1.89466	2.39448	2.27955	3.3249	3.31786	1.60955	1.77084	1.37633	0.76038
plac8	0	0	0	0	1.35931	1.84567	0	0	0	0.820875
4933407c03rik	0	0	0	0.443435	1.18499	1.18927	1.26926	0	0	0
gimap4	0.576631	1.06989	0.786149	1.30956	1.91798	1.91074	0	0	1.08584	1.04528
cd34	1.07556	1.02731	1.53429	1.34241	1.9703	2.19326	1.30739	1.28296	0	0.808547
tspan12	0.641475	0	0	0.754372	1.23854	1.41177	0	0	0	0.673731
ednrb	0	0	1.06617	0	1.63247	1.33353	0	0	0	0
rnd1	0	0	0	0	0	0	3.07791	2.58977	0	0
mt2	0	0.743176	0	0	0	0	3.23946	2.37007	0	0
gja1	0	0	0	0	0	0	2.29081	1.69532	0	0
emp1	0	0	0.380727	0	0	0	3.58752	2.17423	1.02222	1.18233
mt1	1.00852	1.22618	0.487412	0.217067	0.565968	1.28558	3.38473	2.56833	0	0
rcan1	0	0	0	0	0	0	2.18686	1.34919	0	0
cxcl1	0	0	0	0	0	0	2.12436	1.34908	0	0
lmna	0.921968	0.985015	0.744702	0	0.830733	0.77037	2.76316	2.04791	0	0.820875
il6	0	0	0	0	0	0	1.72859	1.25753	0	0
fbln2	0.578724	0	0	0	0	0	1.4036	1.32345	0	0
socs3	0.960512	1.16717	0	0	1.3619	1.7171	2.95103	2.9159	1.84688	0.903066
mustn1	0	0	0	0	0	0	1.28256	1.29329	0	0
gadd45g	1.26659	1.20838	0	0	0.788217	1.26578	2.50306	2.45103	0	0
uap1	0	0	0	0	0	0	1.44529	1.03128	0	0
arid5a	0	0	0	0	0	0	1.34393	1.01882	0	0
ccrn4l	0	0	0	0	0	0	1.45591	1.03569	0	0
bhlhe40	0	0	0	0	0	0	1.32517	1.04984	0	0
grina	0	0	0.36622	0	0	0	0.609554	1.22416	0	0.789902
tmem173	0	0	0	0	0	0	1.26086	1.0869	0	0
bag3	0.576631	0	0	0	0	0	1.23615	1.0505	0	0
sod2	0	0	0.175624	0	0	0	1.0865	1.1081	0	0
bcl3	0	0	0	0	0	0	1.26614	0.731877	0	0
icam1	0	0	0.647574	0	1.07926	1.54291	3.02463	2.0126	0	1.05996
map2k3	0	0	0	0	0	0	1.39278	0.269142	0	0
gch1	0	0	0	0	0	0	1.38211	0.446108	0	0
impdh2	0	0	0.544143	0	0	0.528049	1.12945	0.966579	0	0
rela	0	0	0.529041	0	0	0	1.1341	0.621149	0	0
lrrc32	0.781733	0	0	0	1.18499	0	1.40279	1.2001	0	0
osmr	0	0.657304	0.528889	0	0	0	1.26522	1.08241	0	0
pdlim1	0.821704	0.549504	1.28577	1.12684	0	0	2.39478	2.32592	1.32365	1.40233
nfkbia	2.53966	1.97243	2.22599	2.06397	2.15743	2.11863	3.82832	3.23082	2.5783	2.44797
ier3	1.64273	1.41194	0	0	1.81505	2.12778	2.72346	2.82931	1.91724	1.70207
hspb1	2.62141	3.10608	1.39898	2.79475	2.43507	2.71995	3.33395	3.90461	1.38738	1.41897
litaf	0.851741	1.14794	0.676791	0.960996	0.294176	1.27525	2.08183	1.90193	0	0
tgm2	1.32082	1.45428	1.19491	1.38298	0.971907	1.29374	2.26862	2.06495	1.16141	1.23321
sbno2	0	0	0	0	0	0.775129	1.83404	1.071	0	0
gadd45b	0.98612	0	0	0	0.599655	0	1.42411	1.34766	0	0
cebpb	0.865533	0.726268	0.613116	0	1.03434	0	1.84741	1.37009	0	0
atf3	1.3706	1.77052	0	0	1.08312	1.2386	2.04397	2.19217	0.900622	0
ifrd1	0.770588	0.83693	0	0	0	0	1.71271	1.36521	0	0
pnp	0	0.668263	0	0.410324	0.294176	0.754925	1.2463	1.28724	0	0
hspa8	2.83588	3.16945	2.62941	2.78283	2.81091	3.15977	3.80213	3.60908	2.4406	2.92123
s100a10	1.7014	1.5347	1.60477	1.93506	2.17153	1.87478	2.65155	2.61549	1.59739	1.77241
sat1	1.31183	1.14352	1.17303	0.802854	1.4079	1.51066	2.20035	1.86667	1.34445	1.2768
fosl2	0.980205	0.578355	0.194694	0	0	0	1.7029	1.30693	0	0
plaur	0	0	0	0	0	0	2.22162	1.09139	0	0.837386
socs2	0	0	0.701525	0.611032	0	0	1.33499	1.12016	0	0
il6st	0.637961	0	1.07983	0	0	0	1.29949	0	0	0
clic4	1.37862	1.57773	1.23691	1.50419	1.76809	1.76897	3.00546	2.1411	1.74396	1.89859
pim3	1.48442	2.44123	0.698974	1.47618	0.98386	1.35564	2.52369	2.44502	0	0
tmem100	0	0	0	0	0	0	0	0	3.47838	3.50143
hpgd	0	0	0	0	0	0	0	0	3.25501	3.32237
ace	0	0	0	0	0	0	0	0	2.35818	2.3999
hilpda	0	0	0	0	0	0	0	0	2.2253	2.37322
lyve1	0	0	0	0	0	0	0	0	1.45743	2.15005
stmn2	0	0	0	0	0	0	0.829679	0	1.72976	1.86
adrb2	0	0	0	0	0	0	0	0	1.40372	1.77352
calcrl	0	0	0	0	1.12869	1.07693	0	0	2.98799	2.69886
bc028528	0	0	0	0	0	0	0	0	1.98885	1.44281
myzap	0	0	0	0	0	0	0	0	1.43753	1.62405
sema3c	0	0	0	0	0	0	0	0	1.90554	1.4192
nkd1	0	0	0	0	0	0	0	0	1.31144	1.7007
acvrl1	0.966022	0.99401	0.567803	1.34754	1.29105	1.16885	1.00674	1.25608	2.622	2.67326
cd74	1.22627	0.931044	0.609585	0	1.97057	1.30692	0	0	3.85052	2.43658
s100a8	0	1.27895	0	1.3478	0	0	0	0	0	1.81076
nsg1	0	0	0	0	0	0	0	0	1.32264	1.44347
mfap2	0	0	0	0	0	0	0	0	1.25842	1.45114
galntl4	0	0.672436	0	0	0	0	0	0	1.327	1.40303
slco2a1	0	0	0	0	0	0	0	0	1.28435	1.38767
s100a9	0	1.4286	0	1.63543	0	0	0	0	0	1.77305
timp2	0	0	0.156724	0	0	0	1.05046	0	1.26322	1.3494
impdh1	0	0	0	0	0	0	0	0	1.27685	1.34518
tmcc2	0	0	0	0	0	0	0	0	1.16035	1.36973
atp2b1	0.372715	0	0.507855	0	0.925172	0	0.849605	0	1.36341	1.24575
gltp	0	0	0	0	0	0	0	0	1.31144	1.29549
igfbp4	0	0	2.19613	0	0	0	0	0	1.35035	1.2586
tmem2	0	0	1.17947	0	0	0	1.00583	0	1.29696	1.27783
ramp2	2.0399	1.71865	2.48107	2.39142	1.69396	1.86086	1.43569	2.27064	3.35916	3.84148
nostrin	0	0	0	0	0	0	0	0	1.28435	1.26522
rasgef1a	0	0	0	0	0	0	0	0	1.30946	1.24225
tspan8	0	0	0	0	0	0	0	0	1.15155	1.26678
klhl5	0	0	0	0	0	0	0	0	1.30946	1.23213
cd97	0	0	0.437019	0.498081	1.10681	0	0	0	1.90375	1.96792
cldn5	3.69211	2.69393	0	1.95675	0	0	1.31917	1.63005	4.11919	4.37482
stmn1	0	0	0	0	0	0	0	0	1.29081	1.17632
cyth3	0	0	0	0	0	0	0	0	1.23727	1.17461
pltp	1.31183	1.17299	0	0.419131	0	0	1.06944	0	2.5179	2.3516
cxx1a	0.563642	0	0	1.00846	0	0	0	0	1.6309	1.75769
ppp1r16b	0	0	0	0	0	0	0	0	1.34824	1.07706
clec14a	0	0	1.18326	1.00318	1.41612	1.3947	0	0	2.49872	2.5288
tspan7	1.55568	1.43929	1.16054	1.76699	0.690524	0	1.84471	1.87295	3.01087	2.96961
pcdh1	0	0	0	0	0	0	0	0	0.82035	1.18318
h2-aa	0	0	0	0	1.19808	0.40026	0	0	2.50831	1.62779
pllp	0	0	0	0	0	0	0	0	1.02934	1.0941
phlda3	0	0	0	0	0	0	0	0	0	1.19768
h2-eb1	0.574418	0	0	0	0.566428	0	0	0	2.17895	1.29105
mcam	0	0	0.645297	0	0	0	0	0	1.02934	1.05481
thbd	0.574621	1.04469	0.781064	1.25503	1.60386	1.78279	1.41601	1.30231	2.67987	2.79704
arl4d	0	0	0	0	0.830733	0	0	0	0.683586	1.09094
sftpc	0	0	0	0	0	0	0	0	0	1.17284
