# Supplementary material for: Single-Cell Transcriptional Profiling Reveals Sex and Age Diversity of Gene Expression in Mouse Endothelial Cells
Source: Front Genet. 2021 Feb 17;12:590377. doi: 10.3389/fgene.2021.590377 (PMC7929607; doi:10.3389/fgene.2021.590377)
Supplement: Supplementary Table 4 — Significant difference in gene expression in each organ between male and female in 18 Month. [file Table_4.XLSX]

## Sheet: Fat3m
	p_val	avg_logFC	pct.1	pct.2	p_val_adj	female	male
4921513D23Rik	4.42622e-11	-1.11124	0.524	0.702	1.01356e-06	1.63105	0.519808
4933407C03Rik	1.39478e-07	0.307823	0.579	0.358	0.00319391	0.781702	1.08952
Ablim3	5.23011e-09	0.309334	0.549	0.284	0.000119764	0.75475	1.06408
Actr2	2.32818e-12	-0.720838	0.768	0.851	5.33129e-08	1.55416	0.833326
Adam10	4.50343e-08	-0.717723	0.625	0.716	0.00103124	1.62467	0.906943
Adipor2	1.75666e-09	0.287032	0.493	0.233	4.02258e-05	0.722064	1.0091
Afap1l1	1.49969e-09	0.464168	0.516	0.274	3.43414e-05	0.725595	1.18976
Aff4	4.0563e-08	0.336031	0.4	0.205	0.000928851	0.165795	0.501826
Agpat2	8.67243e-09	0.337803	0.324	0.112	0.00019859	0.360677	0.69848
Alkbh5	1.88447e-09	-0.72888	0.56	0.712	4.31525e-05	1.17888	0.449995
Amotl2	2.69444e-07	0.290071	0.387	0.181	0.00617001	0.400364	0.690435
Aplp2	2.57835e-07	0.302254	0.943	0.809	0.00590417	2.29592	2.59817
Apold1	1.48513e-11	0.621555	0.8	0.558	3.40081e-07	2.03415	2.6557
App	1.89755e-08	0.3501	0.884	0.763	0.00043452	1.65231	2.00241
Arglu1	1.26884e-14	-0.98447	0.737	0.86	2.90552e-10	1.5217	0.537227
Arhgef12	4.56025e-12	0.483369	0.619	0.33	1.04425e-07	0.425469	0.908838
Supplemental Table 4. Significant difference in gene expression in each organ between male and female in 18 Month
B230219D22Rik	2.51606e-12	0.301806	0.509	0.214	5.76153e-08	0.285188	0.586994
Bmp6	4.51224e-08	0.401599	0.322	0.121	0.00103326	0.398098	0.799697
Cab39	1.07333e-08	0.317403	0.427	0.214	0.000245782	0.322784	0.640187
Calr	1.03267e-07	0.383905	0.842	0.707	0.0023647	1.23981	1.62372
Cast	2.65544e-08	0.291159	0.476	0.251	0.000608068	0.477117	0.768276
Cd164	1.25105e-10	0.432386	0.598	0.381	2.86478e-06	0.547996	0.980382
Cd81	5.22967e-09	-0.495913	0.943	0.967	0.000119754	3.51718	3.02127
Cdc42ep1	1.72702e-08	0.349577	0.678	0.423	0.000395471	1.07159	1.42116
Cdkn1b	6.89445e-07	-0.279375	0.469	0.637	0.0157876	0.584928	0.305553
Cenpb	4.12811e-13	0.306296	0.568	0.26	9.45296e-09	0.658416	0.964711
Col18a1	9.77432e-08	0.417302	0.265	0.093	0.00223822	0.130028	0.54733
Cpne1	1.50899e-08	0.350019	0.339	0.14	0.000345544	0.127975	0.477994
Crk	7.8958e-10	0.383196	0.518	0.293	1.80806e-05	0.497778	0.880973
Csnk1g2	7.85793e-07	0.259698	0.406	0.195	0.0179939	0.416588	0.676286
Cyb561	1.29003e-07	0.394761	0.299	0.112	0.00295404	0.322587	0.717347
Ddx3y	4.48538e-25	0.411661	0.385	0.005	1.02711e-20	4.79543e-05	0.411709
Dmwd	3.27965e-09	0.324006	0.257	0.06	7.51007e-05	0.170179	0.494185
Dpysl2	2.15681e-12	-0.729866	0.825	0.884	4.93887e-08	2.57843	1.84856
Dusp3	1.15645e-08	-0.748397	0.874	0.902	0.000264816	2.63339	1.885
Eef2	2.04925e-11	0.474232	0.918	0.73	4.69258e-07	1.87157	2.34581
Egr1	4.01825e-08	0.520895	0.895	0.837	0.000920139	2.73789	3.25878
Ehd1	1.05406e-06	0.309194	0.573	0.344	0.0241368	0.902635	1.21183
Elmo1	2.30959e-07	0.254604	0.316	0.13	0.00528874	0.206181	0.460785
Elovl5	1.95335e-06	0.31289	0.648	0.474	0.0447297	0.771201	1.08409
Esyt1	9.97827e-08	0.290564	0.389	0.181	0.00228492	0.386452	0.677016
Ext1	8.78483e-09	0.269247	0.398	0.167	0.000201164	0.325306	0.594553
Fam65a	1.04128e-15	0.370585	0.571	0.237	2.38442e-11	0.472702	0.843288
Fkbp5	2.87114e-12	0.285277	0.259	0.033	6.57461e-08	0.0545396	0.339817
Flii	1.21603e-07	0.353871	0.383	0.181	0.00278459	0.326234	0.680105
Fos	2.00755e-06	0.539147	0.912	0.865	0.0459709	3.98229	4.52143
Foxo1	1.99453e-07	0.269173	0.545	0.33	0.00456728	0.817156	1.08633
Gabpb2	7.68986e-10	0.299433	0.248	0.051	1.7609e-05	0.0401373	0.33957
Glud1	8.59893e-08	0.260473	0.571	0.335	0.00196907	0.931072	1.19155
Gm1821	4.22306e-11	-0.26339	0.966	0.949	9.67038e-07	1.2921	1.02871
Gnai2	1.23586e-07	0.281159	0.968	0.884	0.00283	2.37346	2.65462
Gnb1	4.17965e-11	-0.676171	0.979	0.953	9.57099e-07	3.09174	2.41557
Gpr146	1.21529e-08	0.390265	0.476	0.237	0.000278288	0.671147	1.06141
Gpr56	7.94902e-10	0.372517	0.739	0.498	1.82025e-05	1.03048	1.403
H2-D1	1.21804e-13	-0.414975	0.992	0.981	2.78919e-09	4.65763	4.24265
H2-K1	5.93376e-08	-0.415649	0.947	0.981	0.00135877	3.87872	3.46307
Hdlbp	1.16683e-07	0.339807	0.398	0.186	0.00267193	0.327322	0.667128
Heg1	2.45298e-14	0.369536	0.6	0.279	5.61707e-10	0.46887	0.838406
Hspa1a	5.7001e-08	-1.07989	0.516	0.679	0.00130527	2.71352	1.63363
Hspg2	2.8387e-15	0.552498	0.682	0.381	6.50033e-11	0.312972	0.86547
Id3	4.40034e-09	-0.609354	0.869	0.907	0.000100763	3.18504	2.57568
Il4ra	1.32879e-07	0.255603	0.432	0.219	0.0030428	0.484448	0.740051
Inpp5a	1.5154e-10	0.409019	0.406	0.158	3.47012e-06	0.265509	0.674528
Itga9	4.29544e-08	0.264485	0.156	0.014	0.000983614	0.0183837	0.282869
Jund	5.99964e-15	0.465762	0.905	0.767	1.37386e-10	1.14361	1.60938
Jup	1.94378e-18	0.736993	0.882	0.698	4.45105e-14	1.28334	2.02033
Kpna4	1.68795e-17	0.261793	0.444	0.116	3.86524e-13	0.0375895	0.299383
Lamb2	1.27902e-14	0.344461	0.581	0.228	2.92883e-10	0.546824	0.891285
Lamc1	3.29644e-08	0.350753	0.389	0.181	0.000754852	0.234125	0.584879
Lars2	5.82372e-81	1.85283	0.996	0.819	1.33357e-76	0.419016	2.27185
Lasp1	2.49034e-11	0.333807	0.522	0.242	5.70263e-07	0.411569	0.745376
Lrp10	1.89467e-08	0.293346	0.491	0.26	0.000433861	0.4922	0.785546
Ltbp4	1.04568e-10	0.507453	0.779	0.577	2.39449e-06	1.26913	1.77658
Man2b1	1.70539e-06	0.30622	0.333	0.158	0.0390518	0.284377	0.590596
Map4k2	1.5359e-09	0.272929	0.251	0.056	3.51706e-05	0.121014	0.393942
Mapkapk2	1.7414e-06	0.279757	0.291	0.126	0.0398764	0.150316	0.430074
Mcl1	4.88088e-11	0.349562	0.781	0.553	1.11767e-06	1.07073	1.4203
Mgat4a	4.88439e-09	0.374986	0.349	0.126	0.000111848	0.369762	0.744748
Mtch1	1.67644e-06	0.310868	0.674	0.47	0.0383889	1.13389	1.44476
Mtpn	9.2892e-11	0.360775	0.583	0.326	2.12713e-06	0.590367	0.951142
Mxd4	3.30903e-11	0.261785	0.608	0.344	7.57734e-07	0.805644	1.06743
Myadm	2.5351e-09	0.448305	0.707	0.479	5.80512e-05	0.795861	1.24417
Myo1c	4.91892e-10	0.303919	0.571	0.302	1.12638e-05	0.566254	0.870173
Nav1	8.96159e-07	0.314609	0.459	0.265	0.0205211	0.457572	0.772181
Nckap1	3.84855e-07	0.319046	0.307	0.13	0.00881279	0.204229	0.523275
Ndrg1	5.89049e-09	0.286735	0.701	0.4	0.000134886	1.27358	1.56032
Nfe2l1	1.22186e-09	0.312294	0.621	0.367	2.79793e-05	0.51018	0.822474
Nfia	1.6156e-13	-0.640272	0.707	0.884	3.69955e-09	1.30649	0.66622
Nfkbiz	8.71067e-09	0.498309	0.665	0.419	0.000199466	0.948614	1.44692
Nid1	6.82343e-09	0.359341	0.472	0.233	0.00015625	0.577547	0.936889
Notch1	1.07995e-09	0.326235	0.749	0.498	2.47297e-05	0.990489	1.31672
Nr1d1	1.47981e-14	0.529033	0.394	0.112	3.38861e-10	0.119708	0.64874
Nudt4	3.69272e-07	0.558055	0.402	0.214	0.00845596	0.373774	0.931829
Nxn	5.43367e-08	0.255323	0.429	0.195	0.00124426	0.470489	0.725812
Ogdh	1.84185e-08	0.296817	0.606	0.367	0.000421764	0.770027	1.06684
Oxr1	2.14369e-06	0.358612	0.324	0.149	0.0490884	0.225963	0.584575
Pabpc1	1.07676e-12	0.266067	0.699	0.442	2.46567e-08	0.490838	0.756905
Pam	9.17642e-07	-0.467593	0.463	0.605	0.0210131	1.11174	0.644146
Pcdh1	3.79404e-07	0.291305	0.415	0.228	0.00868796	0.26633	0.557635
Pfkfb3	5.73766e-08	0.268979	0.232	0.06	0.00131387	0.0779831	0.346963
Phc2	9.0387e-10	0.308273	0.451	0.2	2.06977e-05	0.602318	0.910591
Plcg1	2.07811e-12	0.342541	0.453	0.153	4.75866e-08	0.345665	0.688206
Plekha3	1.64336e-08	0.373882	0.274	0.088	0.000376314	0.0862721	0.460154
Plod3	7.99561e-07	0.255024	0.364	0.172	0.0183091	0.424337	0.679361
Pnpla2	3.12866e-07	0.288592	0.636	0.428	0.00716432	1.31159	1.60018
Polr2a	1.02268e-14	0.348598	0.661	0.34	2.34183e-10	0.395063	0.743662
Ppp1r12c	2.72865e-10	0.312276	0.425	0.172	6.24833e-06	0.261756	0.574031
Ppp1r16b	9.93144e-10	-1.12109	0.547	0.642	2.2742e-05	1.82244	0.701342
Ppp1r2	1.00233e-13	0.568033	0.859	0.591	2.29523e-09	1.25328	1.82132
Ppp2r5a	4.49363e-08	0.321281	0.592	0.395	0.001029	0.649793	0.971073
Prkch	2.02914e-08	0.269995	0.528	0.293	0.000464652	0.607972	0.877967
Pros1	2.37422e-07	0.386726	0.533	0.353	0.00543674	0.564015	0.950741
Ptrf	3.28467e-19	-0.825715	0.983	0.991	7.52156e-15	4.16417	3.33846
Pum2	2.69826e-14	0.437391	0.444	0.153	6.17875e-10	0.178368	0.615759
Rab6a	3.28107e-07	0.30242	0.575	0.363	0.00751332	0.6314	0.933821
Ramp2	1.49569e-07	0.331997	0.836	0.637	0.00342499	1.62109	1.95309
Ranbp2	2.60634e-07	0.285851	0.295	0.121	0.00596827	0.120239	0.40609
Rap1b	1.31116e-06	0.379761	0.743	0.563	0.0300243	1.32105	1.70081
Rapgef1	9.24096e-09	0.344705	0.509	0.256	0.000211609	0.490558	0.835263
Rhob	8.99367e-09	0.284271	0.836	0.726	0.000205946	0.729163	1.01343
Rn45s	4.34998e-12	0.316359	1	1	9.96101e-08	7.28301	7.59937
Rnf11	1.24579e-09	0.357631	0.364	0.144	2.85274e-05	0.140691	0.498322
Rnpepl1	1.24258e-07	0.270887	0.442	0.233	0.00284539	0.637973	0.90886
Robo4	3.10502e-12	0.469214	0.676	0.405	7.11018e-08	0.929373	1.39859
Rock2	1.25861e-06	0.29036	0.512	0.326	0.0288208	0.441479	0.731838
Rpl41	7.27174e-08	-0.456535	0.981	0.972	0.00166516	2.06973	1.61319
Rps25	1.4406e-06	-0.373069	0.912	0.893	0.0329883	1.3416	0.968534
Rxrb	2.2161e-07	0.295273	0.232	0.07	0.00507464	0.0567254	0.351998
S1pr1	1.69362e-12	0.45127	0.922	0.791	3.87823e-08	1.83154	2.28281
Sash1	1.13877e-14	0.380457	0.476	0.177	2.60767e-10	0.164929	0.545387
Scyl1	1.78428e-08	0.259402	0.314	0.112	0.000408582	0.290121	0.549522
Sdc3	5.92943e-08	0.331951	0.356	0.144	0.00135778	0.349467	0.681418
Sec61a1	5.12522e-09	0.305003	0.566	0.335	0.000117362	0.616698	0.921702
Sema3f	4.27067e-11	0.265222	0.333	0.098	9.7794e-07	0.0796733	0.344895
Sema7a	4.16508e-09	0.285696	0.383	0.177	9.53762e-05	0.200448	0.486145
Sept2	5.03332e-08	-0.648598	0.848	0.851	0.00115258	2.58494	1.93634
Serinc3	7.06354e-22	0.655235	0.922	0.791	1.61748e-17	0.790505	1.44574
Sf3b1	2.43224e-09	0.260014	0.672	0.405	5.56958e-05	0.989824	1.24984
Sgms1	3.11368e-16	0.64986	0.632	0.302	7.13001e-12	0.708239	1.3581
Sidt2	2.69631e-12	0.32557	0.379	0.112	6.17427e-08	0.183948	0.509517
Slc10a6	2.37817e-08	0.447038	0.246	0.065	0.000544577	0.285278	0.732316
Slc39a1	4.52351e-08	-0.996586	0.722	0.8	0.00103584	1.63413	0.637543
Smtn	1.97694e-09	0.352923	0.537	0.27	4.52699e-05	0.612033	0.964956
Snrk	7.65967e-13	0.50092	0.895	0.73	1.75399e-08	1.74865	2.24957
Sod1	6.6427e-14	-1.02805	0.933	0.93	1.52111e-09	2.45811	1.43006
Spry1	2.52221e-11	0.464956	0.503	0.228	5.7756e-07	0.534242	0.999198
Sqstm1	1.25172e-06	0.289455	0.863	0.712	0.0286631	1.87002	2.15948
Srebf1	1.07108e-06	0.268006	0.234	0.074	0.0245266	0.115685	0.383691
Srsf1	3.78763e-10	0.386721	0.398	0.167	8.6733e-06	0.167009	0.55373
Ssbp4	5.13925e-08	0.26097	0.436	0.2	0.00117684	0.404426	0.665397
Stt3b	5.98944e-08	0.369136	0.263	0.084	0.00137152	0.0789181	0.448054
Sult1a1	1.05717e-09	0.381069	0.661	0.363	2.42082e-05	1.53959	1.92066
Sun2	3.99323e-08	0.272624	0.316	0.116	0.000914409	0.11801	0.390634
Synpo	2.67721e-08	0.281203	0.295	0.098	0.000613055	0.181569	0.462772
Taf10	8.67626e-08	0.266542	0.451	0.223	0.00198678	0.288569	0.555111
Tanc1	2.12481e-09	0.325513	0.474	0.209	4.8656e-05	0.581588	0.9071
Tcf12	1.56136e-07	0.271933	0.24	0.074	0.00357537	0.0828903	0.354823
Tef	1.08202e-08	0.277441	0.202	0.033	0.000247773	0.0443798	0.321821
Tenc1	4.07606e-13	0.252992	0.627	0.293	9.33376e-09	0.627454	0.880446
Tgfbr2	4.27827e-10	0.464341	0.642	0.419	9.79681e-06	0.713549	1.17789
Tgm2	1.16544e-14	0.744877	0.815	0.609	2.66874e-10	1.42889	2.17377
Tie1	6.22345e-10	0.431575	0.787	0.581	1.42511e-05	1.22152	1.65309
Timp3	3.81297e-13	0.501623	0.971	0.828	8.73133e-09	2.4254	2.92703
Tm9sf2	2.44076e-09	0.411128	0.672	0.474	5.5891e-05	0.751709	1.16284
Tmed7	1.52042e-06	0.273056	0.324	0.149	0.0348161	0.246353	0.51941
Tmem30a	2.89151e-07	0.264479	0.543	0.33	0.00662127	0.675582	0.940061
Tns1	1.60425e-11	0.302648	0.798	0.484	3.67356e-07	1.1167	1.41935
Tpt1	5.29297e-08	0.282459	0.975	0.888	0.00121204	1.39037	1.67283
Trim25	2.15828e-06	0.346151	0.501	0.302	0.0494225	0.788812	1.13496
Tspan13	3.17281e-09	-0.507116	0.848	0.856	7.26541e-05	2.94677	2.43965
Tspan9	5.7689e-10	0.449693	0.537	0.288	1.32102e-05	0.625871	1.07556
Ubb	2.26129e-13	-0.485847	0.983	0.967	5.17813e-09	2.90126	2.41541
Ucp2	5.58644e-09	0.254624	0.718	0.433	0.000127924	1.47675	1.73138
Wtap	1.04478e-09	-0.913854	0.493	0.642	2.39244e-05	1.24243	0.328578
Xdh	3.07996e-08	0.269857	0.566	0.326	0.00070528	0.982469	1.25233
Xist	1.65645e-16	-0.282746	0.013	0.177	3.79311e-12	0.283389	0.000643617
Zfp187	1.14757e-12	-0.967593	0.571	0.716	2.62783e-08	1.82745	0.85986

## Sheet: Heart3m
	p_val	avg_logFC	pct.1	pct.2	p_val_adj	female	male
1190002H23Rik	4.10338e-16	0.477106	0.847	0.579	8.69507e-12	1.31819	1.7953
1810011O10Rik	1.91475e-10	0.361626	0.876	0.639	4.05736e-06	1.43314	1.79477
2610001J05Rik	4.01802e-07	-0.376557	0.41	0.589	0.00851418	1.12171	0.745157
4933426M11Rik	5.10261e-08	0.334512	0.419	0.188	0.00108124	0.536149	0.870661
4933434E20Rik	2.27582e-06	-0.319369	0.399	0.584	0.0482246	0.992804	0.673435
Ablim3	8.10364e-07	0.514587	0.598	0.416	0.0171716	1.27398	1.78857
Acap2	5.14318e-07	0.291002	0.538	0.297	0.0108984	0.647633	0.938636
Agap3	8.7179e-08	0.482447	0.318	0.114	0.00184732	0.303256	0.785703
Ahsg	4.25463e-15	-0.906466	0.121	0.401	9.01555e-11	1.4853	0.57883
Aldh2	9.18837e-11	-0.331015	0.618	0.807	1.94702e-06	1.3229	0.991888
Amigo2	1.55848e-08	-0.725965	0.162	0.366	0.000330241	1.60604	0.880074
Angptl1	4.44539e-08	-0.436824	0.017	0.134	0.000941977	0.567133	0.130309
Apc	5.26385e-08	0.437614	0.61	0.386	0.00111541	0.700549	1.13816
Apoe	1.27156e-16	-0.402401	0.827	0.98	2.69444e-12	1.2625	0.860102
Arglu1	7.8282e-14	-0.301237	0.951	0.985	1.6588e-09	1.35212	1.05088
Arhgdib	7.1045e-10	-0.398344	0.402	0.594	1.50544e-05	0.717776	0.319431
Arhgef12	1.74417e-11	0.452	0.812	0.559	3.6959e-07	0.954873	1.40687
Arhgef15	1.25859e-08	0.459051	0.766	0.574	0.000266695	1.31157	1.77062
Arl4a	1.21199e-06	-0.404959	0.408	0.559	0.025682	1.11335	0.708394
Arl6ip5	1.10896e-10	-0.351666	0.639	0.802	2.34988e-06	1.3427	0.99103
Art4	7.3562e-07	-0.693156	0.104	0.257	0.0155878	1.20633	0.513173
Asap1	3.88358e-08	0.398569	0.569	0.327	0.00082293	0.559409	0.957978
Atp1b3	1.26633e-15	-0.370447	0.777	0.906	2.68336e-11	1.53371	1.16326
AU021092	5.35074e-07	0.719477	0.303	0.119	0.0113382	0.788327	1.5078
Bace2	4.40743e-08	-0.585763	0.321	0.505	0.000933934	1.52039	0.934624
BC020535	2.771e-07	0.394569	0.48	0.238	0.00587174	1.01551	1.41008
Bex4	1.10109e-09	-0.870319	0.04	0.198	2.3332e-05	1.06073	0.190411
Bgn	1.56247e-13	-0.549473	0.309	0.604	3.31088e-09	1.13202	0.582548
Bloc1s1	7.19441e-07	-0.286646	0.601	0.752	0.0152449	1.10897	0.822321
Bmx	5.04654e-14	-0.889363	0.118	0.391	1.06936e-09	1.6666	0.777242
Btnl9	6.35886e-12	0.668796	0.616	0.322	1.34744e-07	1.32014	1.98893
Cab39	3.39993e-09	0.433192	0.538	0.287	7.20445e-05	0.525935	0.959127
Casp6	2.7941e-08	-0.515854	0.266	0.465	0.000592071	1.21253	0.69668
Ccdc72	3.00992e-09	-0.267869	0.613	0.812	6.37802e-05	1.02699	0.759124
Ccdc80	1.27695e-19	-0.50157	0.341	0.762	2.70586e-15	1.08285	0.581278
Ccdc85a	2.62772e-07	0.589147	0.442	0.228	0.00556814	1.03088	1.62003
Ccnd1	4.80224e-07	0.327317	0.734	0.569	0.0101759	1.12123	1.44854
Cd24a	2.62174e-07	0.452357	0.26	0.089	0.00555546	0.0853875	0.537744
Cd302	6.03111e-07	-0.381724	0.269	0.455	0.0127799	0.756568	0.374844
Cd38	2.46064e-07	0.333009	0.798	0.624	0.0052141	1.37825	1.71126
Cd59a	3.60458e-09	-0.528032	0.509	0.673	7.63811e-05	1.82327	1.29524
Cd63	5.67271e-16	-0.405422	0.355	0.693	1.20205e-11	0.765756	0.360334
Cd82	2.82448e-11	-0.470303	0.185	0.426	5.98507e-07	0.711123	0.24082
Cd9	4.40144e-12	-0.26699	0.809	0.946	9.32664e-08	1.33491	1.06792
Cdc42bpb	5.97625e-09	0.49455	0.491	0.243	0.000126637	0.621832	1.11638
Cdh11	6.73897e-08	-0.450799	0.124	0.322	0.00142799	1.20372	0.752919
Cdk13	5.48628e-07	0.439735	0.367	0.178	0.0116254	0.249746	0.689482
Cep350	8.17638e-07	0.405658	0.315	0.129	0.0173258	0.252633	0.658291
Cfh	9.4645e-22	-0.807089	0.228	0.629	2.00553e-17	1.40518	0.598091
Cgnl1	8.85686e-11	-0.640437	0.35	0.599	1.87677e-06	1.79331	1.15287
Clic5	4.87014e-16	0.671254	0.734	0.391	1.03198e-11	0.967525	1.63878
Clu	8.2219e-09	-0.495225	0.324	0.54	0.000174222	1.1225	0.627272
Cmtm8	7.36556e-08	0.439968	0.549	0.312	0.00156076	0.858224	1.29819
Col4a1	6.55332e-23	0.511435	0.968	0.757	1.38865e-18	1.29989	1.81133
Col4a2	1.00616e-20	0.538195	0.925	0.634	2.13204e-16	1.25724	1.79543
Colec11	1.95767e-08	-0.755799	0.116	0.302	0.000414831	1.50183	0.746029
Comp	2.53852e-10	-0.886567	0.095	0.302	5.37911e-06	1.64552	0.758956
Cp	1.63728e-12	-0.572807	0.202	0.485	3.4694e-08	1.12323	0.550422
Cpe	2.11262e-13	-0.743669	0.28	0.53	4.47664e-09	1.41868	0.675009
Crip1	1.08031e-11	-0.262002	0.85	0.95	2.28917e-07	1.29353	1.03152
Ctsh	1.81791e-13	-0.666128	0.303	0.559	3.85214e-09	1.08634	0.420212
Cxcl16	4.73884e-09	-0.471799	0.315	0.54	0.000100416	1.188	0.716199
Cyp26b1	6.29932e-09	0.815323	0.234	0.045	0.000133482	0.183756	0.99908
Cyp4b1	6.12708e-07	0.340156	0.679	0.441	0.0129833	1.16251	1.50267
Cytl1	1.09066e-18	-1.11462	0.124	0.446	2.31112e-14	1.86876	0.754141
Cyyr1	2.33557e-09	0.391511	0.65	0.371	4.94907e-05	1.04678	1.43829
D8Ertd82e	8.84923e-08	0.479064	0.373	0.153	0.00187515	0.60959	1.08865
Dap	1.81134e-07	-0.329167	0.214	0.416	0.00383822	0.720507	0.39134
Dbp	1.30351e-06	0.688349	0.194	0.05	0.0276215	0.128217	0.816566
Dcn	1.25706e-28	-0.449756	0.549	0.946	2.66372e-24	0.692393	0.242637
Ddx3y	7.90426e-30	0.954839	0.468	0	1.67491e-25	0	0.954839
Degs1	3.36457e-07	-0.287076	0.633	0.743	0.00712953	1.38264	1.09556
Dgkh	3.20394e-07	0.415374	0.275	0.084	0.00678914	0.483798	0.899172
Dgkz	7.41712e-07	0.50911	0.488	0.327	0.0157169	0.427749	0.93686
Dlc1	4.9837e-09	0.373525	0.832	0.614	0.000105605	1.12502	1.49855
Dock4	4.54083e-07	0.442685	0.298	0.109	0.00962202	0.359415	0.8021
Dpp4	1.93285e-07	-0.494075	0.049	0.183	0.00409571	0.567077	0.0730016
Dysf	1.28783e-13	0.657529	0.578	0.238	2.72891e-09	0.988369	1.6459
Ece1	2.03836e-16	-0.329361	0.867	0.975	4.31929e-12	1.69241	1.36305
Ehd3	2.28989e-08	1.20365	0.237	0.059	0.000485227	0.222113	1.42576
Eif2s3y	2.92682e-11	0.469482	0.194	0	6.20193e-07	0	0.469482
Eltd1	2.1094e-10	0.378816	0.905	0.713	4.46982e-06	1.46173	1.84055
Emb	2.50692e-08	-0.436906	0.09	0.257	0.000531216	0.550482	0.113577
Emp3	4.92774e-09	-0.358707	0.234	0.46	0.000104419	0.710429	0.351722
Enpep	5.72263e-08	0.88255	0.173	0.02	0.00121262	0.111462	0.994012
Enpp6	3.37111e-10	-0.765687	0.156	0.386	7.14338e-06	1.67677	0.911084
Ephx1	3.22384e-12	-0.486223	0.48	0.703	6.83132e-08	1.43604	0.94982
Esm1	4.39706e-08	1.03085	0.176	0.02	0.000931736	0.250426	1.28127
Etl4	4.10956e-07	0.496589	0.572	0.371	0.00870816	0.882607	1.3792
Fam101b	5.72465e-10	0.396903	0.766	0.485	1.21305e-05	1.19389	1.59079
Fam117b	2.81125e-14	0.745121	0.491	0.168	5.95705e-10	0.451505	1.19663
Fam162a	1.47805e-07	-0.391513	0.353	0.545	0.003132	0.950101	0.558588
Fam165b	2.07196e-08	-0.414228	0.405	0.604	0.000439048	1.12211	0.707881
Fam167b	4.41537e-07	0.843622	0.295	0.119	0.00935617	0.561538	1.40516
Fam168a	9.19317e-07	0.463592	0.347	0.158	0.0194803	0.312694	0.776286
Fam174b	4.36474e-12	-0.764585	0.176	0.431	9.24887e-08	1.49554	0.730955
Fam65a	5.7654e-07	0.325767	0.691	0.475	0.0122169	1.02311	1.34888
Fbxl7	7.70242e-07	0.639392	0.269	0.094	0.0163214	0.502782	1.14217
Fgd5	2.0085e-07	0.439193	0.653	0.441	0.00425602	1.14678	1.58598
Fhl1	1.71208e-08	-0.494486	0.272	0.485	0.000362789	1.01803	0.523549
Fkbp5	1.18337e-07	0.580002	0.306	0.114	0.00250757	0.323738	0.90374
Flt1	1.5887e-11	0.264025	0.965	0.911	3.36645e-07	1.64082	1.90484
Fmnl3	1.22248e-08	0.397527	0.549	0.292	0.000259044	0.651821	1.04935
Foxc2	1.28618e-10	-0.78285	0.09	0.302	2.72541e-06	1.37599	0.593139
Foxp1	2.48331e-11	-0.359187	0.671	0.842	5.26214e-07	1.27328	0.914098
Fscn1	1.13964e-07	0.316776	0.749	0.54	0.0024149	0.95698	1.27376
Fstl1	9.5582e-11	-0.374591	0.451	0.733	2.02538e-06	1.09299	0.718397
Gabarapl1	1.42457e-07	-0.418656	0.552	0.718	0.00301867	1.31537	0.896718
Gas5	2.29043e-13	-0.463339	0.633	0.807	4.85341e-09	1.15973	0.696391
Gas6	1.58929e-08	-0.260126	0.769	0.881	0.00033677	1.56874	1.30862
Gata3	7.58325e-11	-0.442722	0.101	0.312	1.60689e-06	0.567053	0.124331
Gbas	1.89992e-06	-0.316031	0.425	0.599	0.0402593	0.950849	0.634818
Gda	1.53432e-06	0.390756	0.332	0.149	0.0325123	0.294805	0.685561
Gimap8	7.91039e-08	0.518176	0.41	0.188	0.00167621	0.608638	1.12681
Gm2a	4.71985e-09	-0.293946	0.344	0.584	0.000100014	0.632173	0.338227
Gpihbp1	2.67968e-07	0.27998	0.896	0.728	0.00567823	1.61157	1.89155
Gpm6a	1.50793e-13	-0.78615	0.13	0.401	3.19531e-09	1.37906	0.592908
Gpr182	1.71609e-06	-0.578408	0.376	0.515	0.036364	1.74147	1.16307
Gpr4	1.36884e-07	0.543378	0.671	0.495	0.00290057	1.10899	1.65237
Gpr56	3.95025e-13	0.436688	0.766	0.436	8.37057e-09	0.828168	1.26486
Gpr77	4.54316e-07	-0.409143	0.081	0.233	0.00962696	0.622784	0.213641
Grrp1	5.65133e-08	0.488709	0.468	0.228	0.00119752	0.849593	1.3383
Gstm2	9.37004e-08	-0.35232	0.402	0.624	0.00198551	1.13464	0.782318
Gstp1	1.66855e-10	-0.288955	0.63	0.827	3.53566e-06	1.06149	0.772535
Hecw2	7.74339e-09	0.47795	0.39	0.144	0.000164082	0.720915	1.19887
Hip1	3.1316e-13	0.542662	0.592	0.252	6.63586e-09	0.759534	1.3022
Hipk2	5.64895e-07	0.421811	0.228	0.064	0.0119701	0.174246	0.596058
Hist1h1e	5.52487e-08	0.309745	0.5	0.252	0.00117072	0.384688	0.694433
Hmgn1	2.83929e-09	-0.34643	0.454	0.673	6.01646e-05	0.946777	0.600347
Hnrnpu	1.11341e-06	0.256164	0.861	0.767	0.0235931	0.988971	1.24514
Hnrnpul1	1.06722e-06	0.422804	0.402	0.213	0.0226144	0.281764	0.704568
Hras1	1.72907e-06	0.406015	0.491	0.312	0.0366389	0.603055	1.00907
Hspa5	4.27633e-14	-0.277419	0.853	0.95	9.06154e-10	1.38829	1.11087
Hspg2	8.67546e-31	0.814438	0.931	0.554	1.83833e-26	0.917301	1.73174
Icam1	4.45263e-08	-0.423858	0.382	0.584	0.000943513	1.17605	0.752189
Id2	1.61013e-07	-0.450236	0.46	0.614	0.00341188	1.12391	0.673674
Igfbp4	6.71388e-08	-0.344033	0.457	0.673	0.00142267	1.11737	0.77334
Igfbp6	1.88881e-08	-0.377844	0.127	0.322	0.00040024	0.526359	0.148516
Igsf3	3.40864e-14	-0.626216	0.095	0.356	7.22291e-10	0.881422	0.255206
Il11ra1	4.09794e-09	-0.396393	0.243	0.475	8.68355e-05	0.831677	0.435284
Insr	1.90969e-09	0.891413	0.335	0.119	4.04663e-05	0.237111	1.12852
Iqgap1	2.6897e-08	-0.250645	0.809	0.921	0.000569947	1.29348	1.04284
Itga6	4.47524e-09	0.398539	0.763	0.535	9.48303e-05	1.00229	1.40083
Itpkb	4.50684e-07	0.495178	0.552	0.337	0.00954999	0.998705	1.49388
Jag1	2.68471e-10	-0.345683	0.28	0.54	5.6889e-06	0.745447	0.399763
Jup	9.46253e-19	0.363771	1	0.916	2.00511e-14	1.32171	1.68548
Kank1	3.71886e-11	-0.624251	0.153	0.406	7.88026e-07	1.21203	0.587781
Kazald1	7.2128e-15	-0.679004	0.127	0.421	1.52839e-10	1.16487	0.485868
Kcna5	3.8562e-08	0.634984	0.578	0.391	0.000817128	1.26533	1.90032
Kcnb1	2.55956e-07	0.429203	0.228	0.054	0.00542371	0.381045	0.810248
Kctd12b	8.34476e-08	0.512324	0.393	0.158	0.00176825	0.991334	1.50366
Kdelr2	4.99218e-10	-0.308247	0.789	0.941	1.05784e-05	1.2379	0.929657
Kdm1a	9.507e-08	0.349392	0.428	0.198	0.00201453	0.488303	0.837695
Kdr	5.52266e-19	0.459909	0.965	0.762	1.17025e-14	1.59561	2.05552
Kif1c	1.2752e-07	0.445075	0.477	0.262	0.00270214	0.531641	0.976716
Kitl	5.14985e-09	0.418822	0.803	0.644	0.000109125	1.34735	1.76617
Klhl9	1.86957e-09	-0.347338	0.52	0.752	3.96163e-05	1.13527	0.787929
Kpna4	4.67422e-07	0.3256	0.526	0.302	0.00990467	0.477035	0.802635
Lama5	2.21124e-07	0.412829	0.266	0.084	0.00468563	0.268772	0.681601
Lars2	1.79748e-72	0.969833	1	0.911	3.80886e-68	0.448998	1.41883
Lfng	1.80249e-06	0.332337	0.176	0.04	0.0381948	0.0603287	0.392665
Lgr4	4.22287e-10	-0.385041	0.061	0.243	8.94825e-06	0.494325	0.109283
Lmo4	1.1622e-06	-0.403868	0.306	0.485	0.0246271	0.845188	0.441319
Lrrc8c	4.28263e-08	0.406728	0.659	0.396	0.000907489	1.30208	1.70881
Lum	4.41744e-24	-0.434983	0.165	0.594	9.36055e-20	0.611896	0.176913
Ly6a	1.69599e-06	0.273059	0.902	0.767	0.0359381	1.23356	1.50662
Ly6c1	1.76877e-09	0.341943	0.887	0.698	3.74802e-05	1.37699	1.71893
Lysmd2	8.47233e-12	-0.530872	0.303	0.584	1.79529e-07	1.30568	0.774804
Macf1	1.37766e-06	0.284206	0.809	0.678	0.0291925	0.822943	1.10715
Mall	2.80811e-07	-0.41209	0.358	0.579	0.00595039	1.43103	1.01894
Map4k4	9.14002e-08	0.283064	0.671	0.421	0.00193677	0.779783	1.06285
Marcks	6.06615e-08	0.263407	0.925	0.842	0.00128542	0.934161	1.19757
Mcc	5.17492e-09	0.462251	0.601	0.332	0.000109657	0.921951	1.3842
Mcf2l	1.05808e-10	0.503397	0.647	0.342	2.24207e-06	1.08383	1.58723
Mcfd2	2.28155e-06	-0.351407	0.396	0.584	0.0483461	1.16539	0.813978
Mef2a	1.03507e-10	0.453871	0.697	0.421	2.19331e-06	0.785974	1.23985
Mgp	2.05951e-24	-0.695327	0.358	0.782	4.36409e-20	1.22689	0.531563
Mgst1	3.81e-18	-0.578069	0.257	0.584	8.07339e-14	0.926731	0.348662
Mll1	1.23845e-06	0.314131	0.535	0.337	0.0262427	0.518148	0.832279
Mllt4	1.26528e-06	0.299525	0.841	0.668	0.0268112	1.23932	1.53885
Mprip	2.1282e-10	0.376292	0.858	0.624	4.50966e-06	1.04546	1.42176
Mtss1	2.80078e-10	0.350826	0.636	0.322	5.93486e-06	0.708951	1.05978
Myo10	1.0949e-06	0.351476	0.659	0.431	0.023201	1.17263	1.52411
Myo18a	1.38265e-10	0.522606	0.5	0.223	2.92984e-06	0.501995	1.0246
N4bp1	7.2352e-07	0.388352	0.347	0.158	0.0153314	0.331513	0.719864
Naaa	1.95126e-09	-0.493253	0.124	0.332	4.13472e-05	0.802062	0.308809
Ndufb4	1.16166e-07	-0.250047	0.613	0.782	0.00246156	1.03243	0.782384
Nes	1.47931e-06	0.375401	0.538	0.307	0.0313465	1.13023	1.50563
Nfia	1.94436e-11	-0.38082	0.795	0.95	4.12009e-07	1.36116	0.980345
Ninj1	9.13751e-07	-0.341686	0.312	0.51	0.0193624	0.938219	0.596534
Notch2	3.49224e-08	-0.293432	0.168	0.356	0.000740005	0.393609	0.100177
Notch4	6.11188e-10	0.591448	0.587	0.322	1.29511e-05	0.946209	1.53766
Npc2	3.50244e-08	-0.301849	0.636	0.777	0.000742166	1.09498	0.793135
Nr1d1	2.20522e-10	0.576424	0.454	0.193	4.67286e-06	0.38458	0.961004
Nr4a1	3.64086e-07	-0.497828	0.41	0.589	0.00771499	0.919473	0.421645
Nr4a2	9.03317e-07	-0.538506	0.072	0.208	0.0191413	0.613828	0.0753219
Nrp2	9.25101e-08	0.475806	0.676	0.49	0.00196029	1.14151	1.61731
Oaf	3.5333e-13	-0.518941	0.136	0.406	7.48706e-09	0.814286	0.295345
Oat	3.34948e-07	-0.324231	0.506	0.688	0.00709756	1.19138	0.867145
Ost4	1.85724e-08	-0.254741	0.809	0.866	0.000393549	1.37992	1.12518
Pam	6.36938e-09	-0.319746	0.613	0.837	0.000134967	1.09727	0.77752
Pcdh17	1.03091e-09	0.576591	0.448	0.183	2.1845e-05	0.737664	1.31425
Pcnp	5.56855e-08	-0.303965	0.697	0.822	0.00117998	1.26132	0.957356
Pde2a	1.53209e-06	0.329157	0.65	0.416	0.0324649	1.09884	1.428
Pdgfb	7.99566e-08	0.488965	0.543	0.312	0.00169428	0.906218	1.39518
Pdlim3	1.10582e-14	-0.779711	0.139	0.421	2.34322e-10	1.26863	0.488922
Pgcp	7.92425e-07	-0.382284	0.208	0.396	0.0167915	0.760705	0.378422
Pgrmc1	4.01587e-09	-0.350249	0.621	0.752	8.50962e-05	1.38068	1.03043
Pik3c2a	1.1116e-07	0.379878	0.436	0.208	0.00235549	0.526236	0.906114
Pin1	1.04766e-06	-0.316023	0.373	0.564	0.0221998	1.00145	0.685428
Pitpnm2	1.66156e-07	0.38849	0.367	0.158	0.00352084	0.40933	0.79782
Pkp4	1.07149e-06	0.433143	0.529	0.342	0.022705	0.668679	1.10182
Pla2g7	4.70539e-13	-0.727688	0.101	0.342	9.97073e-09	0.990344	0.262656
Plagl1	3.84396e-09	-0.618876	0.118	0.332	8.14536e-05	1.47581	0.856938
Plcb1	2.69426e-08	0.65193	0.39	0.168	0.000570914	0.713176	1.36511
Plcg1	4.31486e-09	0.472073	0.526	0.257	9.14318e-05	0.786545	1.25862
Plxnd1	1.59137e-08	0.434105	0.74	0.49	0.000337212	1.14888	1.58299
Ppap2a	8.00037e-09	0.355293	0.803	0.728	0.000169528	1.27115	1.62645
Ppfibp1	1.06243e-06	0.341311	0.616	0.396	0.0225129	0.931163	1.27247
Ppp1r14a	2.3044e-07	-0.251748	0.069	0.218	0.00488302	0.343439	0.091691
Prr13	1.40018e-08	-0.273416	0.65	0.802	0.000296698	1.0831	0.809681
Prr15	4.98084e-12	-0.636494	0.107	0.347	1.05544e-07	1.07487	0.438378
Ptgs1	7.32922e-11	-0.515459	0.361	0.589	1.55306e-06	1.26495	0.749491
Ptp4a2	2.25314e-12	-0.305451	0.809	0.911	4.77441e-08	1.34565	1.0402
Ptprb	7.5287e-13	0.374211	0.951	0.748	1.59533e-08	1.4738	1.84802
Ptprg	1.04599e-14	0.622935	0.639	0.292	2.21645e-10	0.881603	1.50454
Ptprm	2.68805e-09	0.525752	0.618	0.376	5.69598e-05	1.01603	1.54178
Pura	2.40929e-08	0.359183	0.526	0.287	0.000510529	0.351777	0.71096
Rai2	1.74865e-09	-0.574985	0.049	0.218	3.70538e-05	0.842295	0.26731
Ramp3	8.17584e-09	0.649775	0.399	0.163	0.000173246	0.792886	1.44266
Rasgef1b	9.42407e-07	-0.466023	0.104	0.262	0.0199696	0.85201	0.385987
Rasgrp3	1.13288e-10	0.434588	0.749	0.465	2.40058e-06	1.04055	1.47514
Rbm15b	8.26739e-08	0.563819	0.214	0.045	0.00175186	0.179055	0.742875
Rbp1	3.39125e-15	-0.626654	0.249	0.569	7.18606e-11	1.27375	0.647099
Rcn3	5.05888e-10	-0.521849	0.234	0.46	1.07198e-05	0.885814	0.363965
Reep3	1.83255e-07	0.322214	0.847	0.688	0.00388318	1.0294	1.35161
Rfk	1.29495e-13	-0.514281	0.526	0.743	2.74399e-09	1.4854	0.971117
Rhob	1.20263e-16	0.52668	0.876	0.792	2.54838e-12	0.912725	1.4394
Rhoj	2.50522e-08	-0.353603	0.699	0.802	0.000530856	1.44125	1.08765
Rnase4	8.5647e-07	-0.323532	0.283	0.465	0.0181486	0.545865	0.222333
Rnf144a	1.90375e-09	0.493094	0.561	0.297	4.03405e-05	0.765101	1.2582
Rod1	1.27272e-06	0.299842	0.749	0.574	0.0269688	0.806283	1.10612
Rpl11	6.63586e-17	-0.295478	0.887	0.96	1.40614e-12	1.31286	1.01738
Rpl6	1.57959e-17	-0.307427	0.89	0.955	3.34715e-13	1.2685	0.961077
Rps25	1.17084e-17	-0.267321	0.962	0.985	2.481e-13	1.36662	1.0993
Rps27	3.29764e-15	-0.2598	0.957	0.995	6.9877e-11	1.15156	0.891758
Rps6	1.00162e-29	-0.372981	0.934	0.98	2.12244e-25	1.55375	1.18077
Rps7	2.3489e-17	-0.273468	0.957	0.97	4.97732e-13	1.30329	1.02982
Rsad2	3.88286e-07	0.435173	0.549	0.312	0.00822778	1.1543	1.58948
Sash1	1.7158e-08	0.404045	0.671	0.446	0.000363579	0.808813	1.21286
Sdc3	2.44705e-07	0.432368	0.595	0.381	0.0051853	0.882847	1.31522
Sec11a	7.93294e-08	-0.340056	0.408	0.614	0.00168099	1.03723	0.697174
Sec14l1	1.99505e-06	0.349445	0.809	0.693	0.0422751	1.07695	1.4264
Selenbp1	1.21541e-10	-0.49969	0.162	0.391	2.57544e-06	0.812342	0.312652
Selm	3.39869e-09	-0.299789	0.769	0.861	7.20183e-05	1.25281	0.953017
Sema3f	8.29524e-12	0.725134	0.477	0.188	1.75776e-07	0.589522	1.31466
Sema6a	2.3009e-06	0.35941	0.636	0.436	0.0487561	1.05714	1.41655
Sema7a	6.31039e-14	0.796005	0.552	0.243	1.33717e-09	0.641186	1.43719
Serinc3	7.99959e-12	0.305103	0.994	0.975	1.69511e-07	1.09353	1.39864
Serpinh1	4.8327e-08	0.290396	0.925	0.921	0.00102405	1.02866	1.31905
Set	3.56394e-09	-0.264035	0.841	0.931	7.55199e-05	1.20966	0.945629
Sfr1	2.16414e-07	-0.340203	0.607	0.723	0.00458581	1.16234	0.822133
Sgms1	1.65896e-07	0.330704	0.769	0.554	0.00351534	1.0724	1.40311
Shank3	2.11096e-10	0.73338	0.422	0.168	4.47312e-06	0.409623	1.143
Skiv2l2	1.53503e-06	0.305255	0.734	0.584	0.0325273	0.657595	0.96285
Slk	9.63322e-07	0.351461	0.566	0.347	0.0204128	0.735016	1.08648
Smoc1	1.52447e-11	-0.7925	0.104	0.342	3.23036e-07	1.55366	0.761159
Smtnl2	1.6367e-06	-0.613892	0.116	0.272	0.0346817	1.27063	0.65674
Sod3	2.27864e-11	-0.307164	0.121	0.371	4.82843e-07	0.514452	0.207288
Spag9	1.87841e-09	0.364815	0.737	0.485	3.98034e-05	0.780831	1.14565
Spen	2.28168e-06	0.387082	0.329	0.153	0.0483487	0.342833	0.729915
Spint2	3.8146e-14	-0.461141	0.231	0.52	8.08313e-10	0.742616	0.281475
Spna2	4.72942e-08	0.339531	0.85	0.693	0.00100217	1.09825	1.43778
Spon1	1.09549e-08	-0.537209	0.124	0.322	0.000232135	0.947216	0.410008
Spred1	6.06425e-08	0.571761	0.24	0.059	0.00128502	0.173273	0.745034
Spry1	8.1784e-11	0.586937	0.52	0.243	1.733e-06	0.677648	1.26458
Ssr1	2.21972e-09	-0.296797	0.74	0.851	4.70359e-05	1.29059	0.993791
Swi5	6.08796e-07	-0.27598	0.569	0.728	0.0129004	1.07208	0.796105
Syne1	9.63583e-10	0.40388	0.543	0.262	2.04183e-05	0.622889	1.02677
Tbxa2r	1.15847e-15	1.05534	0.329	0.035	2.4548e-11	0.181797	1.23713
Tceal1	1.18102e-07	-0.473585	0.072	0.233	0.00250259	0.847098	0.373514
Thrsp	8.849e-15	0.689048	0.618	0.282	1.8751e-10	0.945359	1.63441
Tie1	6.66878e-16	0.427173	0.96	0.837	1.41311e-11	1.68653	2.11371
Timp3	6.66636e-18	0.312456	0.983	0.926	1.4126e-13	1.42068	1.73313
Tmem100	8.24886e-15	-0.701768	0.139	0.416	1.74793e-10	1.02786	0.326094
Tmem108	5.89952e-09	-0.679405	0.107	0.307	0.000125011	1.44591	0.766506
Tsc22d3	3.85861e-08	-0.318769	0.671	0.812	0.000817639	1.3634	1.04463
Tshz2	1.63081e-06	0.40057	0.509	0.292	0.0345569	0.79257	1.19314
Tsix	1.74035e-43	-0.96286	0.003	0.47	3.68781e-39	0.963596	0.000736055
Tsn	4.33634e-09	-0.356182	0.477	0.688	9.1887e-05	1.05278	0.696602
Tspan15	1.80989e-08	0.481052	0.503	0.252	0.000383516	0.810759	1.29181
Tspan6	6.79622e-08	-0.418198	0.465	0.673	0.00144012	1.78943	1.37124
Ttyh3	4.79559e-10	0.461484	0.277	0.054	1.01619e-05	0.171549	0.633032
Uaca	2.31816e-06	0.413527	0.618	0.421	0.0491218	1.13372	1.54725
Ubr4	1.12541e-06	0.334392	0.436	0.233	0.0238474	0.407586	0.741978
Uty	2.25576e-08	0.5807	0.142	0	0.000477995	0	0.5807
Vcam1	2.26738e-09	-0.519729	0.225	0.465	4.80457e-05	1.22351	0.70378
Vim	1.30708e-21	-0.331437	0.841	0.955	2.76971e-17	1.48389	1.15245
Vps54	1.34272e-06	0.274405	0.243	0.074	0.0284521	0.199207	0.473612
Vwf	1.26698e-14	-0.760656	0.214	0.53	2.68473e-10	1.73592	0.975267
Wdr61	7.60992e-07	-0.437346	0.283	0.455	0.0161254	0.939697	0.502351
Xiap	2.78718e-08	0.354729	0.783	0.564	0.000590603	0.975042	1.32977
Xist	7.43058e-24	-0.601321	0.012	0.297	1.57454e-19	0.603784	0.00246267
Zdhhc18	2.45219e-08	0.513474	0.39	0.168	0.000519619	0.415856	0.92933
Zfp187	9.76541e-07	-0.258303	0.731	0.871	0.0206929	1.27215	1.01385

## Sheet: Kidney3m
	p_val	avg_logFC	pct.1	pct.2	p_val_adj	female	male
Arsa	6.62616e-07	0.6778	0.518	0.088	0.0151732	0.164679	0.842479
Ctnnb1	2.80189e-08	1.08313	0.893	0.439	0.000641604	1.12045	2.20358
Ddx3y	8.05516e-09	0.622405	0.464	0	0.000184455	0	0.622405
Heg1	1.22669e-07	0.567268	0.857	0.333	0.00280899	0.780656	1.34792
Hist1h4d	5.2052e-08	0.517714	0.518	0.053	0.00119194	0.0333417	0.551055
Hspa1a	1.79272e-06	-1.92841	0.518	0.754	0.0410515	3.72485	1.79644
Hspa5	1.31843e-06	-0.970109	0.821	0.93	0.0301906	3.14925	2.17914
Jup	8.9717e-07	0.745413	0.982	0.684	0.0205443	1.81279	2.5582
Kdm6b	1.79272e-06	-1.32933	0.536	0.737	0.0410515	1.49914	0.169809
Lars2	3.28763e-19	1.54287	1	0.825	7.52834e-15	0.163082	1.70595
Lats2	9.54953e-07	0.428057	0.75	0.298	0.0218675	0.690876	1.11893
Notch4	1.08299e-08	0.666162	0.607	0.07	0.000247994	0.244773	0.910935
Pde2a	1.45343e-06	0.917595	0.857	0.456	0.0332822	1.28958	2.20718
Per1	9.08102e-07	0.404204	0.393	0.018	0.0207946	0.00833641	0.41254
Sema3f	2.04568e-08	0.968199	0.714	0.211	0.00046844	0.320281	1.28848
Serinc3	2.86674e-11	0.990041	1	0.895	6.56455e-07	1.34733	2.33737
Sod1	2.57736e-07	-1.06373	0.946	0.912	0.00590189	2.64526	1.58153
Sox13	8.25899e-08	0.503659	0.625	0.158	0.00189123	0.0579618	0.56162
Tenc1	3.35744e-08	0.615455	0.821	0.263	0.00076882	0.77568	1.39114
Tie1	3.55249e-09	0.993173	0.964	0.596	8.13484e-05	1.67208	2.66525
Tmem176b	2.34233e-07	0.820655	0.911	0.421	0.00536371	1.63288	2.45354
Ubb	8.00193e-09	-0.768608	1	0.982	0.000183236	2.90823	2.13962

## Sheet: Limb_Muscle3m
	p_val	avg_logFC	pct.1	pct.2	p_val_adj	female	male
Cav1	2.25272e-09	0.860815	0.974	0.985	5.15851e-05	2.92058	3.78139
Cav2	1.24459e-10	1.49291	0.846	0.552	2.84998e-06	0.557387	2.0503
Cd36	8.47139e-09	0.97395	0.962	0.925	0.000193986	2.85382	3.82777
Cd38	2.91537e-08	1.49872	0.692	0.343	0.000667591	0.561064	2.05978
Ddx3y	4.57677e-07	0.46279	0.321	0	0.0104804	0	0.46279
Eltd1	6.90634e-07	1.14622	0.821	0.612	0.0158148	1.22433	2.37055
Ftl1	2.78004e-07	-0.775723	0.949	0.985	0.00636601	3.28295	2.50723
Gm1821	5.22831e-09	-0.585585	0.949	0.985	0.000119723	1.5328	0.94722
Hspg2	1.01199e-07	0.898031	0.795	0.433	0.00231735	0.671799	1.56983
Jund	2.03187e-06	0.729926	0.885	0.896	0.0465279	1.07163	1.80156
Lars2	1.48161e-23	1.57882	0.987	0.627	3.39274e-19	0.12143	1.70025
Ltbp4	1.52988e-10	1.69646	0.897	0.657	3.50326e-06	0.89582	2.59228
Mbp	5.07287e-08	0.731885	0.462	0.045	0.00116164	0.328297	1.06018
Myadm	6.81699e-07	1.26616	0.897	0.761	0.0156102	1.66208	2.92824
Neat1	1.49149e-06	1.33022	0.564	0.224	0.0341536	0.228758	1.55898
Nfkbia	1.8456e-06	-0.688462	0.923	0.94	0.0422625	4.50935	3.82089
Nrp1	6.08433e-09	1.25151	0.923	0.806	0.000139325	1.91936	3.17087
Pecam1	1.35842e-06	0.792486	0.923	0.866	0.0311065	2.00711	2.79959
Plxnd1	6.09148e-08	0.854267	0.513	0.104	0.00139489	0.11211	0.966378
Ppp1r13b	2.00777e-06	0.865882	0.474	0.134	0.045976	0.0736762	0.939558
Rn45s	3.24026e-09	-0.404161	1	1	7.41987e-05	7.6292	7.22504
Serinc3	4.81093e-12	0.76835	1	0.761	1.10165e-07	1.28687	2.05522
Spnb2	1.02114e-08	1.05734	0.974	0.821	0.00023383	1.96926	3.02661
Tie1	4.47631e-07	0.876409	0.91	0.731	0.0102503	1.42138	2.29779
Ubb	3.48294e-09	-0.843064	0.974	1	7.97559e-05	3.0954	2.25233
Xist	1.69778e-06	-0.368481	0.026	0.313	0.0388774	0.369576	0.00109509

## Sheet: Lung3m
1700025G04Rik	8.09646e-07	0.274001	0.179	0.049	0.13	0.0185401	0.0165399	0.290541
1810037I17Rik	7.22459e-11	-0.609518	0.526	0.664	-0.138	1.65436e-06	1.04096	0.431439
2410016O06Rik	2.04121e-07	-0.575363	0.157	0.347	-0.19	0.00467418	0.928853	0.35349
2610507B11Rik	2.36749e-08	0.408088	0.317	0.123	0.194	0.000542131	0.150659	0.558747
2810403A07Rik	1.07587e-07	0.264661	0.448	0.231	0.217	0.00246363	0.240297	0.504958
2810407C02Rik	3.20269e-07	0.353739	0.474	0.276	0.198	0.00733383	0.37499	0.72873
2900097C17Rik	7.25836e-10	0.572945	0.422	0.205	0.217	1.66209e-05	0.304539	0.877484
4921513D23Rik	2.25726e-16	-1.31729	0.634	0.787	-0.153	5.16889e-12	1.94862	0.631332
5031426D15Rik	1.3858e-11	0.263833	0.168	0.004	0.164	3.17335e-07	0.00815549	0.271988				p_val: p-value not adjusted for multiple test correction
5430417L22Rik	5.19197e-14	-0.970005	0.358	0.634	-0.276	1.18891e-09	1.94456	0.974553				avg_logFC: average log2 fold change. Positive values indicate that the gene is more highly expressed in the cluster.
6330406I15Rik	1.18336e-09	0.467383	0.198	0.034	0.164	2.70978e-05	0.0223434	0.489726				pct.1: The percentage of cells where the gene is detected in the cluster
6430527G18Rik	1.35686e-09	0.313904	0.463	0.25	0.213	3.10707e-05	0.188763	0.502667				pct.2: The percentage of cells where the gene is detected on average in the other clusters
8430408G22Rik	3.53432e-07	-1.82381	0.175	0.343	-0.168	0.00809323	2.77669	0.952875				p_val_adj: Adjusted p-value, based on bonferroni correction using all genes in the dataset, used to determine significance
9430020K01Rik	7.6201e-08	0.601513	0.575	0.399	0.176	0.00174493	0.510669	1.11218				cluster: identity of cluster
Abca1	2.24203e-17	0.647047	0.317	0.041	0.276	5.13403e-13	0.0243195	0.671366				gene: Ensembl gene ID
Abca8a	9.69658e-10	0.685184	0.216	0.045	0.171	2.22042e-05	0.022868	0.708052				symbol: gene symbol
Abce1	8.0371e-10	0.291465	0.261	0.067	0.194	1.84042e-05	0.077988	0.369453				biotype: type of gene
Abi1	4.62887e-07	0.435591	0.504	0.321	0.183	0.0105996	0.316188	0.75178				description: gene description
Abi3bp	4.10317e-14	0.632758	0.631	0.317	0.314	9.39585e-10	0.784512	1.41727
Acadsb	2.7184e-13	0.470713	0.317	0.075	0.242	6.22485e-09	0.0472729	0.517986
Actb	4.9039e-16	-0.670371	1	1	0	1.12294e-11	4.72461	4.05424
Actg1	3.42417e-10	-0.367532	0.948	0.996	-0.048	7.84102e-06	3.21599	2.84846
Actn4	1.13901e-10	0.845736	0.772	0.69	0.082	2.60822e-06	0.855317	1.70105
Actr2	2.25805e-13	-0.689402	0.75	0.817	-0.067	5.1707e-09	1.598	0.908594
Adam9	7.20808e-10	0.285429	0.239	0.052	0.187	1.65058e-05	0.109948	0.395377
Adamts2	6.65166e-11	1.10567	0.201	0.026	0.175	1.52316e-06	0.0208797	1.12655
Adamts5	2.5472e-08	0.467472	0.164	0.026	0.138	0.000583283	0.0103186	0.477791
Adamtsl1	7.92047e-08	0.351931	0.146	0.019	0.127	0.00181371	0.0325861	0.384517
Add1	4.59472e-08	0.283913	0.69	0.507	0.183	0.00105214	0.904719	1.18863
Add3	3.73912e-19	1.01762	0.631	0.313	0.318	8.56222e-15	0.426116	1.44373
Aebp1	1.54795e-18	1.02377	0.325	0.037	0.288	3.54464e-14	0.0457389	1.06951
Aff4	1.96053e-10	0.339763	0.515	0.25	0.265	4.48941e-06	0.410666	0.750429
Agap3	1.48611e-07	0.29218	0.239	0.078	0.161	0.00340304	0.0441069	0.336287
Agpat2	5.77475e-10	0.298648	0.336	0.112	0.224	1.32236e-05	0.216423	0.515071
Ahctf1	1.2051e-06	0.367735	0.291	0.131	0.16	0.0275956	0.126854	0.494588
Akr1a1	1.32304e-16	-0.775757	0.81	0.873	-0.063	3.02962e-12	2.63052	1.85476
Aldh1a1	3.20014e-07	0.401468	0.25	0.086	0.164	0.00732799	0.398212	0.79968
Alkbh5	5.32121e-15	-0.842834	0.672	0.817	-0.145	1.2185e-10	1.44361	0.600774
Amfr	6.73521e-11	0.852424	0.485	0.28	0.205	1.5423e-06	0.129756	0.98218
Angptl2	1.03593e-06	0.471442	0.168	0.041	0.127	0.0237217	0.0765474	0.547989
Ank	9.01591e-07	0.352281	0.134	0.022	0.112	0.0206455	0.000780216	0.353061
Anxa2	1.31404e-06	-0.444217	0.828	0.881	-0.053	0.0300902	2.81725	2.37303
Ap2a2	1.86989e-08	-0.481578	0.552	0.694	-0.142	0.000428186	1.07173	0.59015
Apba2	5.25879e-07	0.665942	0.108	0.007	0.101	0.0120421	0.00441064	0.670353
Apc	5.53943e-12	0.633714	0.414	0.16	0.254	1.26847e-07	0.150779	0.784493
Aplp2	2.95636e-25	1.03155	0.94	0.78	0.16	6.76977e-21	1.71252	2.74407
App	6.74244e-36	1.23215	0.933	0.784	0.149	1.54395e-31	1.3185	2.55065
Aqp1	8.96753e-10	1.30522	0.709	0.869	-0.16	2.05348e-05	1.74293	3.04815
Arcn1	2.85739e-09	0.430878	0.418	0.209	0.209	6.54314e-05	0.257773	0.688652
Arfip1	1.32211e-07	0.385607	0.25	0.086	0.164	0.0030275	0.0481254	0.433733
Arglu1	7.97163e-46	-1.56921	0.881	0.966	-0.085	1.82542e-41	2.26513	0.695923
Arhgap5	8.09513e-08	0.361858	0.396	0.19	0.206	0.0018537	0.248499	0.610357
Arhgap6	1.58557e-12	0.350933	0.25	0.037	0.213	3.63079e-08	0.03099	0.381923
Arhgdia	3.56393e-08	-0.499976	0.772	0.813	-0.041	0.000816103	1.93016	1.43018
Arhgef10	2.17233e-07	0.26801	0.28	0.104	0.176	0.00497442	0.127798	0.395808
Arhgef2	1.47301e-07	0.302228	0.455	0.25	0.205	0.00337305	0.327582	0.62981
Arhgef40	2.43642e-07	0.445213	0.272	0.104	0.168	0.00557915	0.116041	0.561254
Arpc3	1.61755e-12	-0.747667	0.724	0.769	-0.045	3.70402e-08	1.822	1.07433
Arsa	1.37082e-06	0.477943	0.347	0.183	0.164	0.0313905	0.221059	0.699002
Asap1	1.51873e-08	0.27943	0.504	0.257	0.247	0.000347774	0.347567	0.626996
Ash1l	2.49022e-08	0.436933	0.451	0.239	0.212	0.000570235	0.234993	0.671926
Asph	8.98838e-09	0.338923	0.239	0.067	0.172	0.000205825	0.0214823	0.360406
Aspn	3.14731e-07	0.26835	0.119	0.011	0.108	0.00720703	0.000665622	0.269015
Atl3	5.46296e-09	0.391695	0.343	0.142	0.201	0.000125096	0.152882	0.544577
Atox1	2.91581e-08	-0.564619	0.649	0.679	-0.03	0.000667691	1.0216	0.456983
Atp1a1	1.20144e-11	1.09572	0.672	0.504	0.168	2.75118e-07	0.67599	1.77171
Atp1a2	5.85379e-07	0.288604	0.175	0.045	0.13	0.0134046	0.027311	0.315915
Atp2a2	7.37168e-13	0.527392	0.489	0.22	0.269	1.68804e-08	0.175288	0.70268
Atp5e	1.33268e-08	-0.450685	0.593	0.653	-0.06	0.00030517	0.746643	0.295958
Atp5h	5.43065e-09	-0.631062	0.731	0.743	-0.012	0.000124356	1.38216	0.751096
Atp5j	3.76158e-09	-0.532577	0.724	0.776	-0.052	8.61365e-05	1.47461	0.942037
Atp5l	1.45476e-08	-0.340529	0.66	0.683	-0.023	0.000333125	0.531539	0.19101
Atp9a	1.49699e-06	0.419538	0.213	0.075	0.138	0.0342796	0.0571191	0.476657
Atxn2	1.57346e-07	0.262946	0.321	0.138	0.183	0.00360307	0.145212	0.408158
Axl	6.0322e-08	0.782229	0.228	0.071	0.157	0.00138131	0.0882636	0.870493
B2m	6.16848e-30	-0.669033	0.966	0.989	-0.023	1.41252e-25	4.11645	3.44742
B4galt1	1.89624e-08	-0.933144	0.631	0.739	-0.108	0.00043422	1.9709	1.03776
Bag3	3.87133e-08	0.37708	0.578	0.358	0.22	0.000886497	0.515781	0.892861
BC005537	5.82233e-07	0.310385	0.302	0.134	0.168	0.0133325	0.0986108	0.408996
BC028528	5.31019e-25	-0.947298	0.575	0.881	-0.306	1.21598e-20	2.82818	1.88088
Bcr	2.03492e-07	0.463131	0.265	0.093	0.172	0.00465977	0.184122	0.647252
Bicc1	2.67414e-09	0.47423	0.205	0.041	0.164	6.12351e-05	0.0324355	0.506666
Bicd2	2.08967e-06	0.565622	0.433	0.257	0.176	0.0478514	0.367273	0.932895
Bmp1	5.55881e-09	0.539316	0.295	0.104	0.191	0.000127291	0.0944396	0.633756
Bmpr2	1.10954e-06	0.403823	0.463	0.25	0.213	0.0254073	0.642896	1.04672
Boc	4.88336e-10	0.354457	0.198	0.03	0.168	1.11824e-05	0.0123068	0.366764
Bok	5.72909e-08	0.575785	0.168	0.03	0.138	0.0013119	0.114674	0.690459
Bst2	6.36401e-12	-0.738829	0.724	0.806	-0.082	1.45729e-07	1.97612	1.23729
Btnl9	3.1691e-07	0.354524	0.119	0.011	0.108	0.00725692	0.000819975	0.355344
C1qtnf1	3.34762e-08	0.388305	0.149	0.019	0.13	0.000766571	0.0024831	0.390788
C1qtnf7	3.24446e-08	0.259162	0.16	0.022	0.138	0.000742948	0.0703365	0.329499
C1ra	1.39816e-12	0.972887	0.328	0.09	0.238	3.20165e-08	0.200445	1.17333
C1s	1.34782e-07	1.2561	0.231	0.078	0.153	0.00308637	0.0991309	1.35523
C230081A13Rik	1.24002e-09	0.268788	0.347	0.123	0.224	2.83952e-05	0.369392	0.63818
C3	1.59177e-09	2.16995	0.284	0.097	0.187	3.645e-05	0.202015	2.37196
C330006A16Rik	2.45248e-14	-1.31535	0.504	0.694	-0.19	5.61592e-10	2.25568	0.940336
C4b	3.57932e-10	1.07531	0.179	0.019	0.16	8.19629e-06	0.0287673	1.10408
C7	7.16413e-12	1.24248	0.209	0.022	0.187	1.64051e-07	0.0562449	1.29872
Cab39	1.88807e-07	0.475615	0.399	0.213	0.186	0.00432349	0.238291	0.713906
Calm1	3.05187e-29	-0.880943	0.951	0.963	-0.012	6.98847e-25	2.89173	2.01079
Calm2	8.35673e-14	-0.622831	0.884	0.899	-0.015	1.91361e-09	2.46946	1.84663
Calr	1.51315e-14	0.622547	0.881	0.813	0.068	3.46495e-10	1.43784	2.06039
Calu	5.36449e-27	1.25261	0.679	0.287	0.392	1.22842e-22	0.410792	1.66341
Capn2	1.25919e-11	0.678485	0.649	0.444	0.205	2.88343e-07	0.732998	1.41148
Caprin1	1.07633e-09	0.708469	0.478	0.265	0.213	2.46468e-05	0.177743	0.886212
Capza1	4.02378e-07	0.341355	0.429	0.25	0.179	0.00921405	0.180306	0.521662
Capzb	1.92979e-07	-0.604609	0.694	0.724	-0.03	0.00441904	1.97767	1.37306
Car2	2.92848e-07	-0.944377	0.325	0.478	-0.153	0.00670593	1.46736	0.522979
Cav2	1.085e-14	1.35927	0.701	0.66	0.041	2.48454e-10	1.01806	2.37733
Cbx3	3.31235e-26	-0.29018	0.631	0.847	-0.216	7.58494e-22	0.393125	0.102945
Ccdc12	7.44617e-08	-0.711695	0.429	0.56	-0.131	0.0017051	1.17367	0.461971
Ccdc85b	5.29465e-10	-0.711017	0.474	0.631	-0.157	1.21242e-05	1.5217	0.81068
Ccl11	6.59742e-07	0.768924	0.157	0.034	0.123	0.0151074	0.0504342	0.819358
Ccni	1.21032e-06	0.365714	0.507	0.313	0.194	0.0277152	0.367038	0.732752
Ccpg1	7.82866e-07	0.519764	0.463	0.31	0.153	0.0179269	0.42769	0.947455
Ccrl2	1.25023e-06	-0.49113	0.287	0.493	-0.206	0.028629	1.51986	1.02873
Cd164	1.10095e-19	0.991847	0.743	0.526	0.217	2.52106e-15	0.508678	1.50052
Cd248	1.00195e-09	0.638074	0.172	0.019	0.153	2.29436e-05	0.0170008	0.655075
Cd2ap	3.06138e-09	0.362317	0.437	0.209	0.228	7.01025e-05	0.172724	0.53504
Cd302	2.73507e-10	0.644743	0.299	0.097	0.202	6.26303e-06	0.120587	0.765331
Cd47	2.50797e-07	0.373782	0.929	0.929	0	0.00574301	2.01837	2.39215
Cd52	9.17028e-09	-0.790146	0.034	0.187	-0.153	0.00020999	0.79185	0.00170399
Cd55	4.59216e-09	0.375763	0.231	0.06	0.171	0.000105156	0.0689135	0.444676
Cd63	4.13689e-16	0.925027	0.534	0.243	0.291	9.47307e-12	0.568266	1.49329
Cd74	1.65757e-07	-1.61916	0.511	0.716	-0.205	0.00379567	3.28298	1.66382
Cd9	2.02593e-11	-0.507841	0.91	0.959	-0.049	4.63917e-07	3.20069	2.69285
Cd93	2.62392e-11	-0.605719	0.526	0.795	-0.269	6.00851e-07	3.26704	2.66132
Cdk17	4.66271e-09	0.505627	0.377	0.172	0.205	0.000106771	0.124818	0.630445
Cdkn1b	1.75787e-14	-0.480609	0.556	0.769	-0.213	4.02534e-10	0.772168	0.29156
Cebpb	2.84202e-09	0.664497	0.537	0.317	0.22	6.50793e-05	0.606435	1.27093
Celf2	1.10991e-06	0.326591	0.317	0.146	0.171	0.0254158	0.288973	0.615564
Cercam	1.87173e-06	0.280466	0.149	0.034	0.115	0.0428607	0.0203323	0.300798
Cfh	8.54362e-08	1.81649	0.343	0.175	0.168	0.0019564	0.199624	2.01611
Cfl1	2.10578e-38	-0.827237	0.937	0.981	-0.044	4.82204e-34	2.24229	1.41506
Chchd2	2.15649e-07	-0.562672	0.754	0.806	-0.052	0.00493814	1.72879	1.16612
Cldn5	6.90411e-10	-0.434711	0.746	0.881	-0.135	1.58097e-05	4.13347	3.69876
Clec11a	1.60153e-09	0.431801	0.138	0.004	0.134	3.66735e-05	0.029887	0.461688
Clec2d	8.17188e-10	-0.573717	0.59	0.705	-0.115	1.87128e-05	0.946012	0.372295
Clec3b	2.39907e-09	1.2189	0.228	0.056	0.172	5.49363e-05	0.133805	1.3527
Clic1	3.4383e-19	-0.812531	0.78	0.858	-0.078	7.87336e-15	2.4083	1.59577
Clstn1	3.30313e-12	0.666541	0.451	0.194	0.257	7.56385e-08	0.180563	0.847104
Cmtm6	6.77513e-07	0.66729	0.451	0.287	0.164	0.0155144	0.425943	1.09323
Col14a1	3.26468e-11	0.580137	0.213	0.03	0.183	7.4758e-07	0.0146283	0.594765
Col18a1	2.85736e-10	0.567187	0.175	0.015	0.16	6.54306e-06	0.0622168	0.629404
Col1a1	2.16872e-12	1.86588	0.201	0.015	0.186	4.96614e-08	0.0366358	1.90252
Col23a1	1.14571e-06	0.408482	0.127	0.019	0.108	0.0262357	0.0222707	0.430752
Col3a1	1.8027e-10	2.61914	0.347	0.138	0.209	4.12799e-06	0.148996	2.76813
Col4a1	3.455e-14	0.551717	0.843	0.56	0.283	7.9116e-10	1.05018	1.60189
Col4a2	1.14449e-12	0.473809	0.761	0.459	0.302	2.62077e-08	0.95439	1.4282
Col5a1	4.19241e-11	0.284435	0.194	0.019	0.175	9.6002e-07	0.0346348	0.31907
Col5a2	6.6249e-11	0.690069	0.257	0.06	0.197	1.51704e-06	0.0737802	0.763849
Col6a1	1.57663e-11	1.34025	0.265	0.06	0.205	3.61033e-07	0.0704278	1.41068
Col6a2	1.36293e-06	1.32628	0.261	0.119	0.142	0.0312098	0.0606861	1.38697
Col6a3	1.97208e-10	0.388781	0.205	0.03	0.175	4.51586e-06	0.0413689	0.43015
Colec12	6.14313e-15	0.875251	0.295	0.049	0.246	1.40672e-10	0.0426279	0.917879
Copa	1.78028e-17	0.728623	0.597	0.257	0.34	4.07667e-13	0.570067	1.29869
Copb1	5.61555e-09	0.690624	0.526	0.328	0.198	0.00012859	0.541284	1.23191
Cops2	5.42391e-07	0.32767	0.369	0.172	0.197	0.0124202	0.337161	0.664831
Cox4i1	4.75653e-14	-0.741395	0.851	0.881	-0.03	1.0892e-09	2.18773	1.44633
Cox5b	4.00257e-10	-0.517741	0.608	0.687	-0.079	9.16548e-06	0.982679	0.464938
Cox6c	5.36279e-12	-0.579144	0.735	0.787	-0.052	1.22803e-07	1.11668	0.537538
Cox7a2	2.06962e-07	-0.574487	0.679	0.694	-0.015	0.00473923	1.00807	0.433587
Cox7c	1.14284e-09	-0.329722	0.716	0.716	0	2.61698e-05	0.560959	0.231238
Cox8a	9.97859e-11	-0.633254	0.776	0.784	-0.008	2.285e-06	1.39097	0.757711
Cp	3.87942e-23	1.32857	0.407	0.052	0.355	8.88349e-19	0.158397	1.48697
Cpd	4.35519e-12	0.544644	0.474	0.201	0.273	9.97294e-08	0.263019	0.807664
Cpxm1	5.53182e-11	0.710455	0.175	0.011	0.164	1.26673e-06	0.0178889	0.728344
Creb3l2	2.19175e-14	0.470621	0.358	0.09	0.268	5.0189e-10	0.154914	0.625536
Crip1	2.05003e-09	-1.00475	0.743	0.776	-0.033	4.69436e-05	1.89531	0.890562
Crip2	7.60302e-30	-1.01807	0.899	0.925	-0.026	1.74102e-25	3.87435	2.85628
Crispld2	2.81726e-08	0.992576	0.205	0.052	0.153	0.000645125	0.0657996	1.05838
Crk	2.71854e-11	0.708927	0.485	0.228	0.257	6.22518e-07	0.33371	1.04264
Csde1	4.00169e-10	0.623452	0.638	0.466	0.172	9.16348e-06	0.492079	1.11553
Csnk1a1	6.3063e-08	0.341029	0.705	0.504	0.201	0.00144408	0.902621	1.24365
Ctla2a	1.94246e-12	-0.649381	0.675	0.851	-0.176	4.44804e-08	2.76945	2.12007
Ctnnb1	3.17312e-10	0.994223	0.705	0.552	0.153	7.26612e-06	0.872667	1.86689
Ctsk	4.0433e-08	0.28849	0.142	0.015	0.127	0.000925876	0.015153	0.303643
Ctss	3.3816e-11	-0.63091	0.205	0.437	-0.232	7.74352e-07	0.637707	0.00679704
Cul4a	6.45571e-08	0.413071	0.231	0.067	0.164	0.00147829	0.071072	0.484143
Cxcr7	1.45572e-06	0.983125	0.485	0.343	0.142	0.0333345	0.870114	1.85324
Cyfip1	3.14075e-09	0.579766	0.567	0.362	0.205	7.19199e-05	0.483574	1.06334
Cygb	1.47892e-11	0.648801	0.22	0.03	0.19	3.38657e-07	0.0688504	0.717651
Cyp1b1	2.30457e-08	0.314571	0.138	0.011	0.127	0.000527722	0.0266219	0.341193
D14Abb1e	1.7883e-08	0.404564	0.489	0.272	0.217	0.000409503	0.297121	0.701684
D17H6S53E	1.45596e-07	-0.581575	0.213	0.384	-0.171	0.003334	0.655662	0.0740864
D830031N03Rik	8.28064e-09	0.26068	0.284	0.09	0.194	0.000189618	0.177369	0.438049
D8Ertd738e	3.53473e-09	-0.753719	0.534	0.634	-0.1	8.09417e-05	1.29028	0.536562
Daam1	1.35597e-12	0.419477	0.493	0.209	0.284	3.10504e-08	0.266756	0.686233
Dab2	5.38719e-11	0.454552	0.291	0.078	0.213	1.23361e-06	0.137521	0.592073
Dact1	9.36648e-08	0.280136	0.119	0.007	0.112	0.00214483	0.00323011	0.283367
Dad1	1.83968e-06	-0.607584	0.754	0.757	-0.003	0.0421268	1.67928	1.0717
Dag1	1.09417e-21	0.682106	0.481	0.116	0.365	2.50554e-17	0.134798	0.816904
Dapk1	1.15978e-08	0.260002	0.299	0.104	0.195	0.000265578	0.0894489	0.349451
Dapk2	1.06959e-06	0.432247	0.168	0.041	0.127	0.0244925	0.0905464	0.522794
Dctn4	8.49071e-11	-0.691302	0.507	0.653	-0.146	1.94429e-06	1.21931	0.528011
Ddah1	2.4384e-07	-0.724134	0.28	0.478	-0.198	0.0055837	1.42921	0.705076
Ddah2	1.30511e-09	-0.770802	0.504	0.657	-0.153	2.98858e-05	1.81312	1.04231
Ddb1	2.45664e-11	0.717179	0.478	0.243	0.235	5.62545e-07	0.240543	0.957722
Ddr2	2.38457e-11	0.491309	0.25	0.049	0.201	5.46042e-07	0.0973333	0.588642
Ddx3y	2.18466e-29	0.539579	0.429	0.026	0.403	5.00265e-25	0.000803619	0.540383
Ddx5	6.92525e-10	0.497311	0.896	0.802	0.094	1.58581e-05	1.34	1.83731
Ddx6	1.62248e-07	0.363038	0.511	0.295	0.216	0.00371531	0.441522	0.80456
Dgkh	1.2028e-10	0.33241	0.351	0.116	0.235	2.75429e-06	0.178646	0.511056
Dhrs3	1.95092e-08	-0.774808	0.653	0.765	-0.112	0.000446741	2.61093	1.83612
Dlg1	7.82761e-10	0.321145	0.295	0.086	0.209	1.79244e-05	0.0599174	0.381063
Dnajb4	1.04485e-09	0.27108	0.328	0.112	0.216	2.39261e-05	0.12246	0.39354
Dnajc10	1.39705e-12	0.559696	0.377	0.123	0.254	3.1991e-08	0.203272	0.762968
Dnajc8	3.81499e-11	-0.795601	0.526	0.675	-0.149	8.73594e-07	1.29703	0.501431
Dock9	1.60616e-09	0.464955	0.623	0.384	0.239	3.67795e-05	0.703505	1.16846
Dpep1	7.43067e-07	1.38321	0.276	0.123	0.153	0.0170155	0.473917	1.85713
Dpysl2	1.01532e-43	-1.29832	0.918	0.978	-0.06	2.32499e-39	3.8015	2.50319
Dtx1	3.2333e-08	0.254587	0.108	0	0.108	0.000740393	0	0.254587
Dusp1	2.02021e-10	-0.552139	0.918	0.959	-0.041	4.62608e-06	3.51123	2.95909
Dusp3	2.72344e-34	-1.57894	0.795	0.907	-0.112	6.23642e-30	3.03188	1.45294
Dynll1	1.49145e-10	-0.607784	0.862	0.84	0.022	3.41527e-06	2.11217	1.50438
Ebf1	1.33647e-07	0.348316	0.224	0.067	0.157	0.00306037	0.10081	0.449125
Ece1	2.94522e-23	-1.03549	0.832	0.94	-0.108	6.74426e-19	3.48926	2.45376
Ecm2	6.30416e-17	0.769967	0.299	0.034	0.265	1.44359e-12	0.0568596	0.826827
Ecscr	9.5942e-08	-0.640357	0.642	0.735	-0.093	0.00219698	2.51917	1.87881
Edf1	4.57021e-10	-0.750109	0.601	0.672	-0.071	1.04653e-05	1.42992	0.679814
Eef2	1.0265e-12	0.691103	0.854	0.78	0.074	2.35057e-08	1.43267	2.12378
Egfl7	2.96534e-28	-1.0457	0.743	0.873	-0.13	6.79032e-24	3.43596	2.39026
Egflam	1.1808e-07	0.397248	0.172	0.034	0.138	0.00270392	0.0708133	0.468061
Egfr	1.68694e-07	0.379289	0.172	0.037	0.135	0.00386292	0.0240516	0.40334
Egr1	2.84865e-07	1.66762	0.608	0.496	0.112	0.00652312	0.717691	2.38531
Ehd2	2.37824e-13	0.982547	0.728	0.582	0.146	5.44593e-09	0.848312	1.83086
Eif2s3y	4.38922e-13	0.338336	0.179	0	0.179	1.00509e-08	0	0.338336
Eif4a2	1.67302e-06	0.520134	0.59	0.437	0.153	0.0383106	0.584102	1.10424
Eif4ebp2	2.67325e-14	0.28227	0.31	0.056	0.254	6.12147e-10	0.0428246	0.325095
Eif4g2	3.21745e-15	0.497153	0.761	0.489	0.272	7.36764e-11	0.619043	1.1162
Eif4g3	2.1601e-09	0.295895	0.537	0.302	0.235	4.94642e-05	0.250919	0.546814
Eif5a	2.08983e-17	-0.807663	0.698	0.84	-0.142	4.78551e-13	2.15544	1.34778
Elf1	4.85051e-07	0.277755	0.519	0.291	0.228	0.0111072	0.532431	0.810185
Elmo1	5.24457e-08	0.53268	0.396	0.216	0.18	0.00120095	0.186814	0.719494
Eln	1.10447e-13	1.03032	0.437	0.175	0.262	2.52912e-09	0.156742	1.18706
Emid1	2.30457e-08	0.391342	0.138	0.011	0.127	0.000527722	0.032251	0.423593
Emilin1	7.1816e-10	0.703221	0.34	0.131	0.209	1.64452e-05	0.298522	1.00174
Emp1	2.509e-16	0.568728	0.694	0.399	0.295	5.74535e-12	0.550226	1.11895
Enpp3	1.65451e-10	0.596406	0.183	0.019	0.164	3.78867e-06	0.00719683	0.603603
Entpd2	2.83836e-11	1.16165	0.209	0.026	0.183	6.49957e-07	0.120257	1.28191
Ephb4	1.04607e-12	0.726934	0.481	0.216	0.265	2.39539e-08	0.400927	1.12786
Eps15	1.02263e-07	0.447999	0.448	0.254	0.194	0.00234172	0.239377	0.687376
Erbb2ip	3.0546e-12	0.456227	0.504	0.22	0.284	6.99472e-08	0.24881	0.705036
Erdr1	4.21847e-21	-0.274069	0.138	0.493	-0.355	9.65988e-17	0.306097	0.0320287
Errfi1	1.41499e-11	1.35383	0.459	0.228	0.231	3.24019e-07	0.149216	1.50304
Esam	2.35585e-08	-0.377266	0.578	0.843	-0.265	0.000539466	3.13512	2.75786
Esyt2	3.57961e-17	0.485353	0.41	0.101	0.309	8.19695e-13	0.096739	0.582092
Etf1	3.62463e-07	0.293797	0.377	0.175	0.202	0.00830005	0.264402	0.5582
Fam108b	1.45563e-13	0.48716	0.493	0.194	0.299	3.33326e-09	0.214481	0.701641
Fam171a1	1.90479e-10	0.657382	0.332	0.116	0.216	4.36178e-06	0.153004	0.810386
Fam20c	6.52915e-07	0.284264	0.123	0.015	0.108	0.0149511	0.00803139	0.292295
Fam43a	7.33898e-09	1.2577	0.34	0.157	0.183	0.000168055	0.189407	1.44711
Fam65a	5.08183e-08	0.413074	0.552	0.343	0.209	0.00116369	0.515827	0.928901
Fau	1.64251e-15	-0.624585	0.761	0.784	-0.023	3.76117e-11	1.05318	0.428599
Fbln2	7.18067e-08	1.14923	0.246	0.086	0.16	0.0016443	0.212096	1.36132
Fbln5	5.41352e-15	1.44202	0.392	0.112	0.28	1.23964e-10	0.329145	1.77117
Fbn1	8.23914e-13	1.04975	0.31	0.082	0.228	1.88668e-08	0.0338277	1.08358
Fbxl3	5.86891e-12	0.448174	0.388	0.142	0.246	1.34392e-07	0.113346	0.56152
Fbxo3	1.93222e-06	0.376387	0.276	0.119	0.157	0.044246	0.139037	0.515423
Fbxo38	2.04906e-07	0.324426	0.354	0.157	0.197	0.00469214	0.1365	0.460926
Fcgrt	5.38264e-10	0.77467	0.522	0.287	0.235	1.23257e-05	0.952387	1.72706
Fgfr1	1.83042e-12	0.649581	0.354	0.116	0.238	4.19148e-08	0.0997154	0.749296
Fgl2	5.81621e-07	1.54456	0.272	0.119	0.153	0.0133185	0.163796	1.70836
Fhl1	2.65473e-08	0.676787	0.534	0.328	0.206	0.000607907	0.777376	1.45416
Fkbp10	3.89258e-07	0.439663	0.22	0.071	0.149	0.00891362	0.102927	0.542589
Fkbp1a	2.89296e-18	-0.696906	0.903	0.94	-0.037	6.62459e-14	3.01747	2.32056
Fkbp5	6.03742e-12	0.317378	0.272	0.056	0.216	1.38251e-07	0.0403408	0.357719
Fkbp9	5.9078e-11	0.91808	0.459	0.235	0.224	1.35283e-06	0.321852	1.23993
Flrt2	8.64147e-07	0.313683	0.142	0.026	0.116	0.0197881	0.0122736	0.325957
Fmo2	3.58372e-12	0.963366	0.474	0.213	0.261	8.20635e-08	0.609766	1.57313
Fndc1	1.52923e-14	0.557618	0.284	0.041	0.243	3.50179e-10	0.0498843	0.607502
Fndc3b	1.45001e-13	0.256903	0.373	0.097	0.276	3.32039e-09	0.179263	0.436167
Foxo1	8.84285e-08	0.428229	0.616	0.403	0.213	0.00202492	0.843426	1.27166
Foxp1	3.47935e-08	-0.572323	0.802	0.884	-0.082	0.000796735	2.22102	1.6487
Fscn1	2.64123e-08	0.283664	0.269	0.09	0.179	0.000604816	0.0716232	0.355287
Fstl1	3.85095e-08	0.970727	0.448	0.269	0.179	0.000881828	0.591303	1.56203
Ftl1	5.95918e-14	-0.447303	0.974	0.981	-0.007	1.36459e-09	3.14443	2.69712
Fus	9.99011e-19	0.352027	0.612	0.272	0.34	2.28764e-14	0.146455	0.498482
Fxyd6	2.49805e-15	1.42758	0.302	0.049	0.253	5.7203e-11	0.147587	1.57517
Fzd4	1.43447e-16	1.00258	0.627	0.328	0.299	3.2848e-12	0.492465	1.49504
Gaa	6.23274e-07	0.822181	0.373	0.209	0.164	0.0142724	0.311788	1.13397
Gabarapl2	4.31588e-07	-0.486482	0.631	0.687	-0.056	0.00988293	1.2087	0.72222
Galnt1	7.63956e-12	0.628615	0.418	0.175	0.243	1.74938e-07	0.0991111	0.727726
Ganab	1.97853e-09	0.576534	0.362	0.153	0.209	4.53065e-05	0.182102	0.758636
Gas1	4.81193e-07	1.26226	0.216	0.075	0.141	0.0110188	0.0530485	1.31531
Gas6	4.73938e-07	0.910688	0.396	0.235	0.161	0.0108527	0.371846	1.28253
Gas7	8.36835e-07	0.653852	0.306	0.146	0.16	0.0191627	0.257968	0.911819
Gata3	3.61647e-10	-0.80324	0.179	0.414	-0.235	8.28136e-06	1.26599	0.462749
Gatad2a	1.34632e-09	0.339982	0.556	0.284	0.272	3.08295e-05	0.466082	0.806064
Gbf1	3.83994e-08	0.251192	0.325	0.127	0.198	0.000879308	0.140512	0.391704
Gcn1l1	2.70473e-10	0.448176	0.366	0.131	0.235	6.19356e-06	0.161321	0.609496
Gda	3.89764e-07	0.280627	0.157	0.03	0.127	0.00892521	0.0313428	0.31197
Gdf10	3.59951e-08	1.05196	0.149	0.019	0.13	0.000824252	0.0290213	1.08098
Gfpt2	1.21373e-08	0.889136	0.228	0.06	0.168	0.000277932	0.128288	1.01742
Gimap1	8.19333e-10	-0.83116	0.34	0.556	-0.216	1.87619e-05	1.71438	0.883224
Gimap6	1.8851e-08	-0.582625	0.642	0.776	-0.134	0.000431669	2.34943	1.76681
Gja1	8.44689e-08	1.1713	0.299	0.131	0.168	0.00193425	0.187034	1.35833
Glg1	1.48438e-20	0.837402	0.53	0.172	0.358	3.39907e-16	0.225028	1.06243
Gls	5.25882e-11	0.306465	0.425	0.179	0.246	1.20422e-06	0.232076	0.538541
Gltp	2.85838e-12	-0.659654	0.433	0.687	-0.254	6.54541e-08	1.77983	1.12017
Glud1	4.6398e-08	0.68004	0.593	0.422	0.171	0.00106247	0.644991	1.32503
Glul	4.42341e-07	0.624736	0.649	0.582	0.067	0.0101292	0.632624	1.25736
Gm1821	5.13694e-29	-0.350156	0.963	0.993	-0.03	1.17631e-24	1.25622	0.906068
Gmfb	3.29479e-08	0.347114	0.302	0.116	0.186	0.000754475	0.112516	0.459629
Gna11	5.08812e-07	-0.806604	0.575	0.675	-0.1	0.0116513	2.25909	1.45249
Gna12	2.13542e-07	0.453966	0.306	0.138	0.168	0.00488989	0.0678358	0.521802
Gna15	7.94691e-09	-0.268137	0.004	0.127	-0.123	0.000181976	0.268284	0.000146687
Gnas	9.63305e-16	0.506312	0.937	0.896	0.041	2.20587e-11	1.49674	2.00306
Gnb1	6.47628e-48	-1.3275	0.985	0.989	-0.004	1.483e-43	3.54956	2.22205
Gng5	1.07782e-09	-0.560487	0.75	0.806	-0.056	2.4681e-05	1.19702	0.636529
Gns	1.10706e-10	0.457995	0.493	0.25	0.243	2.53507e-06	0.198448	0.656442
Golim4	1.27819e-13	0.308461	0.422	0.134	0.288	2.92692e-09	0.206444	0.514905
Golph3	4.28957e-10	0.489831	0.444	0.209	0.235	9.82268e-06	0.187588	0.677419
Gpc3	3.54499e-07	0.806754	0.187	0.049	0.138	0.00811767	0.237486	1.04424
Gpihbp1	3.35036e-12	-0.906696	0.623	0.776	-0.153	7.67199e-08	3.37516	2.46846
Gpm6a	1.03167e-10	1.24477	0.205	0.03	0.175	2.36242e-06	0.0192897	1.26406
Gpr133	6.20808e-09	0.345741	0.16	0.019	0.141	0.000142159	0.0113067	0.357047
Gpx8	1.97005e-06	0.250478	0.22	0.078	0.142	0.0451121	0.124852	0.37533
Grap	6.51092e-07	-0.606446	0.399	0.567	-0.168	0.0149094	2.02258	1.41613
Grb10	6.69898e-07	0.280179	0.291	0.119	0.172	0.01534	0.129777	0.409955
Grtp1	1.70854e-12	-0.814227	0.265	0.545	-0.28	3.91238e-08	1.2321	0.417873
Gstm1	4.17477e-08	-0.648119	0.806	0.817	-0.011	0.000955982	3.04313	2.39501
H2-Aa	2.1737e-09	-1.61062	0.474	0.657	-0.183	4.97756e-05	3.24592	1.6353
H2-Ab1	1.38418e-13	-1.86706	0.496	0.739	-0.243	3.16962e-09	3.73659	1.86953		more highly expressed inn female
H2-D1	1.2374e-42	-0.836992	0.97	0.996	-0.026	2.83352e-38	5.15444	4.31745
H2-DMa	3.53016e-07	-1.19152	0.153	0.325	-0.172	0.0080837	1.6705	0.478976
H2-DMb1	2.9205e-08	-0.970251	0.164	0.362	-0.198	0.000668766	1.58135	0.6111
H2-K1	1.01856e-32	-0.902032	0.955	0.989	-0.034	2.33241e-28	4.43922	3.53719
H2-Q6	1.90155e-10	-0.537006	0.407	0.687	-0.28	4.35435e-06	1.95019	1.41318
H2-Q8	1.14565e-06	-0.483118	0.205	0.381	-0.176	0.0262343	0.662384	0.179266
H2afz	6.14827e-07	-0.669227	0.541	0.657	-0.116	0.0140789	1.40102	0.731792
H3f3b	7.15099e-10	-0.41069	0.944	0.966	-0.022	1.6375e-05	2.7039	2.29321
Hdlbp	1.88089e-11	0.489171	0.455	0.198	0.257	4.30706e-07	0.266093	0.755263
Hectd1	6.86403e-09	0.444479	0.466	0.235	0.231	0.00015718	0.500615	0.945094
Heg1	6.61283e-26	0.842466	0.713	0.332	0.381	1.51427e-21	0.391038	1.2335
Herc2	6.21683e-07	0.255618	0.358	0.168	0.19	0.0142359	0.301762	0.557379
Hiatl1	2.69001e-12	0.613937	0.403	0.157	0.246	6.15987e-08	0.101857	0.715794
Hic1	7.94831e-07	0.287419	0.209	0.067	0.142	0.0182008	0.054135	0.341554
Hilpda	2.61213e-19	-1.2132	0.504	0.761	-0.257	5.98152e-15	3.14082	1.92763
Hmgb1	8.18239e-11	-0.501071	0.914	0.907	0.007	1.87369e-06	1.8454	1.34433
Hmgcs2	5.59968e-07	0.389185	0.201	0.06	0.141	0.0128227	0.0626047	0.45179
Hnrnpu	1.37809e-12	0.71516	0.664	0.485	0.179	3.15569e-08	0.468689	1.18385
Hook3	8.93398e-08	0.325034	0.481	0.254	0.227	0.00204579	0.49749	0.822524
Hps3	1.42535e-07	0.274482	0.224	0.067	0.157	0.00326392	0.0515939	0.326076
Hsp90b1	6.78243e-07	0.288787	0.907	0.806	0.101	0.0155311	1.67901	1.96779
Hspg2	1.05118e-13	0.327545	0.257	0.034	0.223	2.40709e-09	0.00625859	0.333803
Htra1	6.77518e-08	0.647959	0.231	0.075	0.156	0.00155145	0.029121	0.67708
Htra3	9.16772e-09	1.29245	0.257	0.086	0.171	0.000209932	0.108835	1.40129
Huwe1	4.01174e-14	0.364154	0.414	0.131	0.283	9.18649e-10	0.0760675	0.440222
Icam2	4.31318e-25	-0.95902	0.679	0.877	-0.198	9.87675e-21	3.5053	2.54628
Id3	3.04189e-14	-0.835558	0.72	0.821	-0.101	6.96562e-10	2.85772	2.02216
Ier3	5.69801e-08	-0.822055	0.5	0.664	-0.164	0.00130479	2.23674	1.41469
Ifitm2	5.17134e-22	-0.971092	0.951	0.933	0.018	1.18419e-17	2.71687	1.74578
Ifitm3	1.54946e-13	-0.836895	0.951	0.944	0.007	3.54812e-09	3.49223	2.65534
Igfbp4	1.19184e-10	0.861635	0.754	0.627	0.127	2.72919e-06	1.70147	2.5631
Igfbp5	1.63472e-08	0.484673	0.153	0.019	0.134	0.000374335	0.00042931	0.485103
Igfbp6	2.68478e-07	0.750668	0.25	0.093	0.157	0.00614788	0.32647	1.07714
Igsf10	2.40798e-11	0.466741	0.179	0.011	0.168	5.51403e-07	0.000594649	0.467335
Il11ra1	9.51807e-10	0.706969	0.354	0.138	0.216	2.17954e-05	0.351025	1.05799
Il33	2.43525e-11	0.623052	0.243	0.045	0.198	5.57648e-07	0.075779	0.698831
Il6st	2.70983e-09	0.511978	0.631	0.392	0.239	6.20524e-05	0.647668	1.15965
Il7	2.20975e-07	0.290938	0.116	0.007	0.109	0.00506011	0.048981	0.339919
Insig1	9.99788e-09	-0.331291	0.22	0.418	-0.198	0.000228941	0.437373	0.106082
Ipo7	1.55881e-06	0.297496	0.179	0.049	0.13	0.0356953	0.0355304	0.333027
Iqgap1	8.28771e-07	-0.365057	0.821	0.847	-0.026	0.018978	1.83516	1.4701
Islr	5.00257e-09	0.916416	0.201	0.041	0.16	0.000114554	0.0719333	0.988349
Itfg1	3.25675e-07	0.523052	0.425	0.243	0.182	0.00745763	0.386724	0.909776
Itga5	1.2805e-06	0.493799	0.306	0.146	0.16	0.0293221	0.220148	0.713946
Itga9	4.71177e-15	0.538879	0.291	0.041	0.25	1.07895e-10	0.0402929	0.579172
Itgb1	2.04129e-14	0.744643	0.918	0.873	0.045	4.67434e-10	1.2552	1.99984
Itgb2	2.81474e-07	-0.402017	0.037	0.168	-0.131	0.00644547	0.406116	0.00409952
Itgbl1	3.5993e-07	0.36932	0.112	0.007	0.105	0.00824204	0.144531	0.513851
Itih5	9.7497e-12	0.487017	0.209	0.022	0.187	2.23258e-07	0.0382803	0.525298
Itm2a	1.10298e-10	0.696402	0.265	0.067	0.198	2.52571e-06	0.084076	0.780477
Itm2b	5.49301e-18	-0.462004	0.993	0.996	-0.003	1.25784e-13	4.4606	3.99859
Itpkb	1.51609e-06	0.261991	0.332	0.153	0.179	0.034717	0.208929	0.47092
Itpripl1	6.53106e-09	-1.07597	0.261	0.455	-0.194	0.000149555	1.64324	0.567262
Jak1	2.85988e-07	0.309423	0.769	0.549	0.22	0.00654885	1.13979	1.44921
Jup	1.6257e-09	0.797752	0.851	0.892	-0.041	3.72268e-05	1.51522	2.31298
Kank2	5.34952e-08	0.391101	0.201	0.049	0.152	0.00122499	0.0534156	0.444517
Kcnj8	2.08658e-08	0.938277	0.175	0.03	0.145	0.000477806	0.0877192	1.026
Kcnn3	9.48559e-11	0.348859	0.172	0.011	0.161	2.17211e-06	0.00613061	0.354989
Kdelc2	5.32327e-10	0.436348	0.343	0.119	0.224	1.21898e-05	0.225145	0.661494
Kdelr2	1.33478e-15	-0.85657	0.81	0.914	-0.104	3.05652e-11	1.96731	1.11074
Kdelr3	7.52616e-08	0.518495	0.164	0.03	0.134	0.00172341	0.0280721	0.546567
Kdm6b	1.07757e-22	-0.791651	0.66	0.799	-0.139	2.46752e-18	1.05932	0.267671
Klf10	1.37516e-08	0.686459	0.399	0.198	0.201	0.000314897	0.131677	0.818136
Klf13	1.24969e-22	-1.2832	0.881	0.925	-0.044	2.86167e-18	3.00537	1.72217
Klf9	3.86637e-13	0.428119	0.802	0.537	0.265	8.85361e-09	0.874029	1.30215
Klhl13	1.89843e-06	0.391046	0.187	0.056	0.131	0.0434721	0.0720637	0.463109
Klhl4	2.45337e-07	0.515734	0.104	0.004	0.1	0.00561798	0.000950776	0.516685
Lama2	7.1092e-09	0.541604	0.198	0.041	0.157	0.000162794	0.0261717	0.567776
Lama4	4.99346e-22	0.775203	0.377	0.037	0.34	1.14345e-17	0.162204	0.937407
Lamb1	1.68285e-11	0.480067	0.239	0.041	0.198	3.85355e-07	0.186355	0.666422
Lamb2	1.1861e-15	0.672256	0.493	0.179	0.314	2.71604e-11	0.32525	0.997506
Lamc1	3.982e-13	0.651311	0.362	0.112	0.25	9.11838e-09	0.219434	0.870745
Lamp2	4.2906e-12	0.651742	0.724	0.478	0.246	9.82504e-08	1.0426	1.69435
Laptm5	5.0409e-08	-0.757976	0.183	0.381	-0.198	0.00115432	0.764659	0.00668254
Lars2	2.72663e-83	1.44544	1	0.866	0.134	6.2437e-79	0.276336	1.72177
Lats2	1.21896e-08	0.280304	0.567	0.332	0.235	0.00027913	0.609936	0.89024
Lbp	5.77987e-10	0.845616	0.444	0.201	0.243	1.32353e-05	0.850824	1.69644
Lepr	1.06443e-07	0.315598	0.28	0.104	0.176	0.00243745	0.175945	0.491543
Leprel2	2.21105e-12	0.588326	0.25	0.041	0.209	5.06309e-08	0.0318265	0.620152
Lgals9	4.03549e-07	-0.71403	0.716	0.728	-0.012	0.00924088	2.45805	1.74402
Lhfp	1.17146e-06	0.469782	0.526	0.343	0.183	0.0268252	1.0307	1.50048
Lima1	7.47278e-07	0.279108	0.459	0.254	0.205	0.0171119	0.492594	0.771702
Lims1	1.00171e-12	0.611187	0.593	0.295	0.298	2.29382e-08	0.767103	1.37829
Lnpep	1.84596e-11	0.258844	0.332	0.097	0.235	4.22707e-07	0.0834524	0.342296
Lox	1.02413e-08	0.322265	0.116	0	0.116	0.000234515	0	0.322265
Loxl1	7.25653e-12	0.917134	0.235	0.037	0.198	1.66167e-07	0.0285099	0.945644
Loxl2	2.64515e-15	0.532898	0.328	0.063	0.265	6.05712e-11	0.0712182	0.604117
Lpar1	6.2778e-09	0.448749	0.205	0.045	0.16	0.000143755	0.0219172	0.470667
Lpp	2.82124e-12	0.699617	0.455	0.19	0.265	6.46035e-08	0.262093	0.961711
Lrch1	1.96384e-08	0.271128	0.366	0.157	0.209	0.000449699	0.185642	0.45677
Lrch3	2.03226e-09	0.30764	0.295	0.093	0.202	4.65366e-05	0.0961392	0.403779
Lrp1	3.05449e-07	0.555043	0.235	0.082	0.153	0.00699448	0.090943	0.645986
Lrp10	1.83269e-07	0.707355	0.56	0.444	0.116	0.00419668	0.419022	1.12638
Lrp5	6.10279e-10	0.288119	0.291	0.086	0.205	1.39748e-05	0.0442548	0.332374
Lrrc58	8.17307e-16	1.01399	0.843	0.817	0.026	1.87155e-11	0.371639	1.38562
Lrrc8a	2.03288e-24	-1.54056	0.802	0.907	-0.105	4.6551e-20	2.57728	1.03672
Lrrn4cl	1.80139e-08	0.940135	0.146	0.015	0.131	0.000412499	0.00168797	0.941823
Ltbp1	2.14645e-16	0.706893	0.481	0.168	0.313	4.91515e-12	0.253108	0.960001
Ltbp3	2.32563e-12	0.453242	0.28	0.06	0.22	5.32545e-08	0.0515097	0.504752
Ltbp4	3.89782e-22	1.70036	0.586	0.25	0.336	8.92561e-18	0.497471	2.19783
Luc7l	1.19184e-06	0.356191	0.299	0.127	0.172	0.0272919	0.170194	0.526385
Ly6a	5.60648e-21	-0.845567	0.817	0.907	-0.09	1.28383e-16	4.36168	3.51611
Ly6c1	3.57624e-17	-0.812279	0.713	0.881	-0.168	8.18922e-13	3.83372	3.02145
Ly6c2	9.12964e-11	-0.666083	0.291	0.522	-0.231	2.0906e-06	0.676054	0.00997078
Ly6e	2.40559e-08	-0.523332	0.955	0.97	-0.015	0.000550856	3.53848	3.01515
Ly86	9.58256e-08	-0.407716	0.041	0.183	-0.142	0.00219431	0.408841	0.00112461
Maf	1.01443e-13	0.633994	0.269	0.037	0.232	2.32294e-09	0.100297	0.734291
Maged1	8.75031e-09	0.881783	0.466	0.284	0.182	0.000200373	0.363471	1.24525
Malat1	8.68409e-30	-0.568604	0.993	0.996	-0.003	1.98857e-25	5.29691	4.7283
Man1a	1.99455e-10	0.304848	0.243	0.056	0.187	4.56732e-06	0.00903961	0.313887
Man1a2	2.58314e-11	0.258754	0.392	0.142	0.25	5.91513e-07	0.19477	0.453524
Man2a1	3.24098e-09	0.351893	0.437	0.201	0.236	7.42152e-05	0.203246	0.55514
Man2b2	1.59947e-07	0.651329	0.284	0.123	0.161	0.00366263	0.0628807	0.714209
Map1lc3a	7.01431e-09	-0.774909	0.549	0.631	-0.082	0.000160621	1.38462	0.609706
Map4k5	3.45379e-11	0.417723	0.306	0.086	0.22	7.90883e-07	0.0542736	0.471997
Mapk1	1.99821e-06	0.570703	0.463	0.302	0.161	0.0457571	0.29908	0.869783
March6	1.16088e-09	0.309979	0.306	0.101	0.205	2.65831e-05	0.057849	0.367828
Matn2	4.78925e-07	0.450184	0.153	0.03	0.123	0.0109669	0.0258392	0.476024
Matr3	1.35218e-07	0.38901	0.53	0.328	0.202	0.00309636	0.465423	0.854433
Mbnl1	1.20918e-12	0.541462	0.705	0.459	0.246	2.76891e-08	0.465171	1.00663
Mbnl2	6.59389e-08	0.41941	0.769	0.578	0.191	0.00150993	0.786248	1.20566
Mbtps1	1.55932e-08	0.445067	0.317	0.127	0.19	0.00035707	0.177058	0.622125
Mcl1	1.94127e-23	0.816417	0.795	0.485	0.31	4.4453e-19	0.633559	1.44998
Mcmbp	2.12371e-07	-0.492783	0.522	0.679	-0.157	0.00486308	1.31539	0.82261
Mef2a	5.67315e-10	0.475073	0.481	0.231	0.25	1.29909e-05	0.378386	0.853459
Mfap5	4.50421e-10	1.29796	0.25	0.063	0.187	1.03142e-05	0.169097	1.46706
Mgp	5.0617e-08	1.92472	0.522	0.351	0.171	0.00115908	1.14219	3.06691
Mgst1	7.44379e-10	0.674711	0.377	0.16	0.217	1.70455e-05	0.392536	1.06725
Mia3	8.03698e-08	0.350319	0.425	0.228	0.197	0.00184039	0.26628	0.616599
Mical2	4.9943e-10	0.30012	0.332	0.112	0.22	1.14364e-05	0.172335	0.472455
Mir24-2	1.23707e-08	-0.351105	0.123	0.31	-0.187	0.000283276	0.408466	0.057361
Mkl2	2.0084e-11	-1.19693	0.444	0.619	-0.175	4.59902e-07	1.97615	0.779217
Mkln1	2.23437e-07	0.296896	0.366	0.168	0.198	0.00511648	0.239072	0.535968
Mll2	9.77475e-13	-0.461294	0.731	0.832	-0.101	2.23832e-08	1.16463	0.703332
Mll3	6.72522e-11	0.312974	0.433	0.175	0.258	1.54001e-06	0.164514	0.477488
Mmp14	1.45385e-11	1.02792	0.373	0.146	0.227	3.32917e-07	0.175856	1.20378
Mmp23	1.05667e-10	0.64831	0.213	0.034	0.179	2.41967e-06	0.0242923	0.672602
Mmrn1	3.9664e-12	2.39317	0.205	0.019	0.186	9.08265e-08	0.141399	2.53457
Mospd2	2.806e-07	0.337289	0.347	0.16	0.187	0.00642547	0.260776	0.598065
Mprip	1.93362e-10	0.31744	0.612	0.332	0.28	4.4278e-06	0.579941	0.897382
Ms4a4d	2.89045e-10	0.575697	0.209	0.034	0.175	6.61884e-06	0.0666476	0.642345
Msn	1.1272e-16	0.912691	0.787	0.582	0.205	2.58118e-12	1.06281	1.9755
Mterfd2	3.62666e-10	0.451345	0.25	0.056	0.194	8.3047e-06	0.104062	0.555407
Mtpn	1.04052e-10	0.627724	0.586	0.354	0.232	2.3827e-06	0.460486	1.08821
Myadm	6.54174e-21	1.1904	0.739	0.537	0.202	1.49799e-16	0.575994	1.7664
Myct1	8.78115e-10	-0.568756	0.537	0.724	-0.187	2.01079e-05	1.71889	1.15014
Myl12a	1.40119e-25	-0.858394	0.892	0.948	-0.056	3.20859e-21	2.8812	2.02281
Myl12b	1.14582e-30	-0.996006	0.884	0.959	-0.075	2.6238e-26	2.77697	1.78096
Myl6	1.14973e-19	-0.704754	0.955	0.948	0.007	2.63277e-15	2.37142	1.66666
Nab1	1.14547e-06	0.453648	0.257	0.104	0.153	0.0262302	0.120388	0.574035
Nav1	1.2748e-07	0.367622	0.567	0.354	0.213	0.00291917	0.671174	1.0388
Nbl1	2.54803e-08	0.605187	0.347	0.146	0.201	0.000583474	0.350653	0.955839
Nckap1	1.95086e-23	0.667756	0.567	0.16	0.407	4.46728e-19	0.243929	0.911685
Ncoa3	5.13211e-21	-1.02726	0.582	0.799	-0.217	1.1752e-16	1.86685	0.839584
Ncstn	2.03962e-06	0.683492	0.493	0.369	0.124	0.0467053	0.41565	1.09914
Ndufa3	6.89658e-15	-0.595682	0.56	0.698	-0.138	1.57925e-10	0.764636	0.168954
Ndufa4	1.75037e-13	-0.845868	0.653	0.75	-0.097	4.00816e-09	1.34552	0.499654
Ndufa6	1.85833e-08	-0.651547	0.571	0.638	-0.067	0.000425539	1.00412	0.35257
Ndufb7	1.96525e-06	-0.568889	0.653	0.66	-0.007	0.0450023	1.11468	0.545789
Neat1	3.84428e-13	0.846232	0.578	0.313	0.265	8.80302e-09	0.341895	1.18813
Nedd4	2.61962e-25	1.01213	0.802	0.47	0.332	5.99866e-21	0.758849	1.77098
Nedd8	3.86376e-08	-0.738227	0.545	0.619	-0.074	0.000884764	1.22137	0.483147
Nf1	3.03552e-11	0.26141	0.347	0.104	0.243	6.95103e-07	0.229629	0.491039
Nfix	3.49492e-07	0.290932	0.366	0.179	0.187	0.00800302	0.2492	0.540133
Nfkbia	1.13598e-11	-0.6728	0.869	0.94	-0.071	2.60128e-07	3.0994	2.4266
Nfkbiz	5.16294e-09	0.381263	0.485	0.254	0.231	0.000118226	0.403389	0.784652
Nfx1	1.46036e-07	0.272148	0.25	0.082	0.168	0.00334408	0.046658	0.318806
Nid1	4.65964e-17	1.00414	0.485	0.168	0.317	1.06701e-12	0.258739	1.26288
Nid2	1.67516e-10	0.514406	0.175	0.015	0.16	3.83595e-06	0.00234111	0.516748
Notch1	1.65373e-11	0.674737	0.754	0.571	0.183	3.78688e-07	0.832265	1.507
Npr1	7.5222e-07	0.564673	0.493	0.332	0.161	0.0172251	0.337224	0.901898
Nptn	4.1589e-12	0.527357	0.556	0.317	0.239	9.52346e-08	0.320909	0.848266
Nr1d1	2.53393e-19	0.554375	0.414	0.086	0.328	5.80246e-15	0.0516731	0.606048
Nr1d2	1.86171e-11	0.30322	0.198	0.019	0.179	4.26312e-07	0.0113293	0.314549
Nr1h3	1.86065e-07	0.38291	0.175	0.037	0.138	0.00426071	0.103957	0.486867
Nr2f2	7.88782e-15	0.596968	0.44	0.138	0.302	1.80623e-10	0.273426	0.870394
Nras	4.36588e-09	-0.900188	0.556	0.683	-0.127	9.99742e-05	2.0235	1.12332
Nrip1	1.9202e-14	0.596931	0.399	0.116	0.283	4.39707e-10	0.133099	0.73003
Nrp2	1.31399e-12	0.638987	0.231	0.026	0.205	3.00892e-08	0.0564618	0.695449
Ntn1	1.97286e-07	0.39523	0.429	0.235	0.194	0.00451765	0.35747	0.7527
Nudt4	1.73272e-09	0.504269	0.295	0.093	0.202	3.96774e-05	0.130195	0.634463
Numb	1.17125e-09	0.285495	0.451	0.224	0.227	2.68204e-05	0.325216	0.610711
Nupr1	6.99534e-09	0.271002	0.239	0.063	0.176	0.000160186	0.244497	0.515499
Oaf	3.82492e-08	0.380438	0.205	0.052	0.153	0.000875869	0.0239242	0.404362
Oat	8.89937e-08	0.800853	0.366	0.187	0.179	0.00203787	0.279464	1.08032
Oaz1	2.13484e-17	-0.394873	0.821	0.854	-0.033	4.88857e-13	0.734963	0.34009
Ogdh	2.62183e-09	0.559913	0.556	0.336	0.22	6.00373e-05	0.505152	1.06506
Olfml2a	1.09007e-07	0.369747	0.183	0.041	0.142	0.00249616	0.033921	0.403668
Olfml2b	6.67588e-08	0.789513	0.183	0.041	0.142	0.00152871	0.0270499	0.816563
Osmr	7.48672e-11	0.664382	0.381	0.157	0.224	1.71438e-06	0.156524	0.820906
Osr1	4.24094e-09	0.406042	0.172	0.022	0.15	9.71132e-05	0.0417037	0.447746
Ost4	7.04896e-07	-0.549416	0.649	0.672	-0.023	0.0161414	1.06995	0.520532
Ostf1	4.49868e-07	-0.586764	0.507	0.638	-0.131	0.0103015	1.6015	1.01474
Ostm1	1.22178e-06	0.418474	0.235	0.086	0.149	0.0279776	0.144299	0.562773
P4hb	8.21506e-21	0.82944	0.881	0.787	0.094	1.88117e-16	1.23573	2.06517
Palm	7.57898e-12	0.536217	0.384	0.149	0.235	1.73551e-07	0.0894639	0.625681
Pan3	1.14509e-20	-1.0467	0.698	0.832	-0.134	2.62213e-16	1.48436	0.437661
Papss2	7.21481e-08	0.339263	0.164	0.03	0.134	0.00165212	0.00116987	0.340433
Parva	1.42568e-08	0.335884	0.354	0.138	0.216	0.000326465	0.281527	0.617411
Pcdhgc3	7.0489e-09	0.472917	0.239	0.067	0.172	0.000161413	0.039983	0.5129
Pcm1	6.81363e-08	0.270528	0.336	0.138	0.198	0.00156025	0.119615	0.390144
Pcolce	1.09983e-07	1.3953	0.261	0.101	0.16	0.0025185	0.252656	1.64795
Pcsk6	1.14645e-16	0.713471	0.306	0.041	0.265	2.62525e-12	0.02801	0.741481
Pdcd6ip	4.90701e-08	0.509395	0.489	0.295	0.194	0.00112366	0.355934	0.86533
Pde3a	2.081e-06	0.381144	0.321	0.157	0.164	0.0476528	0.233309	0.614453
Pdgfd	1.68131e-06	0.258342	0.284	0.119	0.165	0.0385004	0.190872	0.449214
Pdgfra	8.64102e-09	0.503784	0.19	0.037	0.153	0.000197871	0.0178103	0.521594
Pdgfrl	1.73964e-09	0.427392	0.153	0.011	0.142	3.98361e-05	0.000281392	0.427674
Pdia3	1.69555e-11	0.54091	0.907	0.903	0.004	3.88263e-07	2.13942	2.68033
Pdia4	1.44945e-06	0.735044	0.466	0.306	0.16	0.033191	0.448463	1.18351
Pdlim1	1.61611e-06	-0.683125	0.5	0.638	-0.138	0.0370072	1.93983	1.25671
Pdpn	1.83078e-18	0.54352	0.369	0.06	0.309	4.19229e-14	0.2993	0.84282
Pear1	4.42893e-08	0.591638	0.306	0.119	0.187	0.00101418	0.223043	0.814681
Pecam1	8.14319e-08	0.958463	0.713	0.847	-0.134	0.00186471	1.75893	2.71739
Penk	8.55423e-07	0.917956	0.172	0.045	0.127	0.0195883	0.0170566	0.935013
Pfn1	1.11529e-19	-0.850252	0.907	0.896	0.011	2.5539e-15	2.21423	1.36398
Pgf	7.32967e-07	0.455615	0.116	0.011	0.105	0.0167842	0.0923017	0.547916
Phldb2	9.28627e-07	0.544013	0.515	0.34	0.175	0.0212646	0.544693	1.08871
Pik3r1	1.69987e-09	0.406512	0.369	0.149	0.22	3.89253e-05	0.302394	0.708907
Pitpnc1	2.38772e-11	-0.587066	0.679	0.862	-0.183	5.46764e-07	2.43395	1.84688
Pja2	2.76751e-08	0.492676	0.313	0.119	0.194	0.000633732	0.15469	0.647366
Pkd2	1.30438e-12	0.394167	0.351	0.097	0.254	2.9869e-08	0.145975	0.540142
Pkia	5.59102e-07	0.312919	0.138	0.022	0.116	0.0128029	0.00456991	0.317489
Pla2g4a	2.10966e-07	0.269514	0.153	0.026	0.127	0.0048309	0.0330269	0.302541
Plcb4	1.75989e-09	0.44647	0.366	0.142	0.224	4.02997e-05	0.200425	0.646895
Plce1	8.05295e-11	0.324626	0.19	0.019	0.171	1.84405e-06	0.010914	0.33554
Plcg1	1.84818e-09	0.567823	0.44	0.216	0.224	4.23215e-05	0.292308	0.860131
Pld3	3.4882e-08	0.331227	0.396	0.179	0.217	0.000798763	0.659028	0.990256
Pld4	1.06536e-08	-0.627922	0.041	0.198	-0.157	0.000243956	0.628907	0.0009853
Plec	1.36807e-06	-0.703517	0.772	0.817	-0.045	0.0313275	2.50949	1.80598
Plekhf1	7.15593e-08	0.365489	0.168	0.03	0.138	0.00163864	0.0631909	0.42868
Plekhg1	3.72843e-09	0.406275	0.332	0.119	0.213	8.53773e-05	0.187096	0.593371
Pllp	1.35234e-11	-0.728068	0.388	0.649	-0.261	3.09672e-07	1.75789	1.02982
Plod1	9.94267e-10	0.796612	0.433	0.209	0.224	2.27677e-05	0.383901	1.18051
Pls3	1.69197e-11	0.811124	0.425	0.194	0.231	3.87445e-07	0.16142	0.972545
Plscr1	6.59512e-12	-0.684947	0.358	0.612	-0.254	1.51022e-07	1.55694	0.871988
Pltp	1.12262e-08	-0.473368	0.705	0.877	-0.172	0.000257069	3.84036	3.36699
Plxna2	1.78447e-07	0.470928	0.265	0.097	0.168	0.00408626	0.129963	0.600891
Pnpla8	1.93918e-06	0.481833	0.325	0.164	0.161	0.0444053	0.173022	0.654855
Podn	2.43041e-07	0.709099	0.168	0.037	0.131	0.0055654	0.0342145	0.743314
Pomp	1.05431e-09	-0.776496	0.541	0.634	-0.093	2.41425e-05	1.46546	0.68896
Ppap2b	1.01946e-07	0.437762	0.694	0.515	0.179	0.00233446	1.27323	1.71099
Ppfibp1	5.2718e-11	0.565274	0.437	0.179	0.258	1.20719e-06	0.412961	0.978235
Ppia	1.83202e-35	-0.773589	0.966	0.985	-0.019	4.19515e-31	2.42541	1.65182
Ppp1ca	2.31733e-10	-0.749826	0.731	0.787	-0.056	5.30645e-06	2.4158	1.66597
Ppp1r16b	6.8983e-43	-1.62984	0.66	0.94	-0.28	1.57964e-38	3.11866	1.48881
Ppp1r2	1.17294e-10	0.648599	0.802	0.586	0.216	2.68593e-06	1.00583	1.65443
Ppp1r37	1.05542e-07	0.340113	0.254	0.097	0.157	0.00241681	0.0273806	0.367494
Ppp2r5a	2.93384e-14	0.746867	0.612	0.34	0.272	6.7182e-10	0.402877	1.14974
Ppp3r1	8.62446e-07	0.485282	0.291	0.138	0.153	0.0197492	0.0767883	0.56207
Prdx1	2.14712e-09	-0.581717	0.802	0.854	-0.052	4.91669e-05	2.24413	1.66242
Prelp	1.78164e-15	1.37008	0.369	0.097	0.272	4.07977e-11	0.278991	1.64907
Prkar1a	2.88905e-07	0.352392	0.821	0.683	0.138	0.00661563	1.40185	1.75424
Prkch	1.80535e-06	0.584646	0.478	0.332	0.146	0.0413406	0.457129	1.04178
Prnp	1.04801e-10	0.363465	0.302	0.086	0.216	2.39984e-06	0.120176	0.483641
Pros1	1.54882e-26	1.18105	0.698	0.31	0.388	3.54665e-22	0.406872	1.58792
Prox1	2.09321e-11	0.3744	0.164	0.004	0.16	4.79325e-07	0.000241081	0.374641
Psap	2.88501e-13	0.456013	0.933	0.881	0.052	6.60637e-09	2.16644	2.62246
Psma7	4.90468e-11	-0.810196	0.709	0.776	-0.067	1.12312e-06	1.71173	0.90153
Psmb1	9.64653e-07	-0.626335	0.672	0.683	-0.011	0.0220896	1.68497	1.05864
Psmb10	5.93919e-07	-0.806682	0.478	0.601	-0.123	0.0136001	1.8317	1.02502
Psmb2	1.77013e-06	-0.698656	0.571	0.631	-0.06	0.0405342	1.56622	0.867564
Psmb8	8.36987e-18	-1.05261	0.53	0.743	-0.213	1.91662e-13	2.19328	1.14067
Psmb9	2.2566e-09	-0.774831	0.388	0.563	-0.175	5.1674e-05	1.49959	0.724756
Psme1	1.90718e-08	-0.760484	0.612	0.72	-0.108	0.000436725	1.76862	1.00813
Psme2	2.30575e-07	-0.743578	0.642	0.679	-0.037	0.00527994	1.62282	0.879247
Ptgis	2.08887e-06	0.531181	0.224	0.078	0.146	0.047833	0.306871	0.838052
Ptma	2.70916e-41	-0.961444	0.914	0.959	-0.045	6.20371e-37	1.85837	0.896928
Ptp4a2	2.79979e-08	-0.78005	0.653	0.757	-0.104	0.000641123	1.84723	1.06718
Ptpn12	6.28004e-08	0.378564	0.347	0.157	0.19	0.00143807	0.0837374	0.462301
Ptpra	2.94418e-10	0.805743	0.515	0.302	0.213	6.74187e-06	0.369795	1.17554
Ptprg	5.17827e-07	0.294129	0.425	0.228	0.197	0.0118577	0.347353	0.641482
Ptprk	4.24066e-07	0.44361	0.481	0.265	0.216	0.00971068	0.336711	0.780321
Ptprm	2.58125e-10	0.64055	0.489	0.239	0.25	5.9108e-06	0.496356	1.13691
Ptrf	3.10228e-26	-1.09053	0.907	0.918	-0.011	7.1039e-22	3.45579	2.36526
Pvrl2	1.53768e-09	0.46421	0.201	0.034	0.167	3.52113e-05	0.157335	0.621545
Pxn	1.67259e-06	0.331841	0.403	0.246	0.157	0.0383007	0.145279	0.47712
Qk	8.51026e-07	0.577427	0.769	0.638	0.131	0.0194876	1.03074	1.60817
Rab11fip5	6.10507e-08	0.380614	0.179	0.037	0.142	0.001398	0.0127302	0.393344
Ramp2	5.07106e-15	-0.698559	0.899	0.884	0.015	1.16122e-10	3.49947	2.80091
Ranbp2	1.97572e-06	0.268072	0.313	0.138	0.175	0.0452421	0.211844	0.479916
Rapgef5	4.07925e-16	0.57957	0.399	0.097	0.302	9.34108e-12	0.131982	0.711552
Raph1	2.18178e-06	0.287826	0.504	0.31	0.194	0.0499605	0.517992	0.805819
Rarres2	1.97918e-08	0.797879	0.25	0.082	0.168	0.000453212	0.147425	0.945303
Rasa1	1.39794e-07	0.428892	0.418	0.231	0.187	0.00320115	0.197108	0.625999
Rbm6	1.36781e-08	0.36988	0.317	0.123	0.194	0.000313216	0.0699757	0.439856
Rbms3	3.63994e-16	0.338697	0.34	0.06	0.28	8.33509e-12	0.0724109	0.411108
Rbp1	2.31671e-11	0.359657	0.257	0.052	0.205	5.30504e-07	0.102581	0.462237
Rbx1	1.063e-06	-0.400429	0.623	0.657	-0.034	0.0243417	1.3335	0.933068
Rcn3	1.18917e-14	1.04692	0.354	0.093	0.261	2.72307e-10	0.147256	1.19417
Reln	1.12312e-09	0.918238	0.179	0.022	0.157	2.57183e-05	0.0930257	1.01126
Rev3l	7.79414e-08	0.261544	0.194	0.045	0.149	0.00178478	0.0336108	0.295155
Rftn2	9.37144e-07	0.283444	0.164	0.037	0.127	0.0214597	0.0859803	0.369424
Rhob	1.34775e-11	0.605071	0.739	0.705	0.034	3.08622e-07	0.36827	0.97334
Ripk1	5.52394e-08	0.354889	0.347	0.149	0.198	0.00126493	0.111953	0.466842
Ripply3	8.54852e-13	-0.974493	0.366	0.601	-0.235	1.95752e-08	1.99057	1.01608
Rlim	2.74567e-17	0.59655	0.545	0.231	0.314	6.28732e-13	0.260341	0.856891
Rn45s	1.61069e-36	0.804331	1	1	0	3.68833e-32	6.36242	7.16675
Rnase4	7.3573e-15	1.2052	0.466	0.198	0.268	1.68475e-10	0.376439	1.58164
Rnf10	5.01299e-08	0.431735	0.455	0.257	0.198	0.00114793	0.143581	0.575316
Rnf11	2.2153e-10	0.518813	0.384	0.157	0.227	5.07283e-06	0.177991	0.696804
Rnf145	5.23966e-08	0.50636	0.299	0.119	0.18	0.00119983	0.198066	0.704426
Rnf187	3.06379e-07	-0.50409	0.567	0.705	-0.138	0.00701578	1.82333	1.31924
Rnf6	5.53781e-08	0.441948	0.269	0.097	0.172	0.0012681	0.0492901	0.491238
Rock2	4.30388e-15	0.628239	0.616	0.306	0.31	9.85545e-11	0.332271	0.96051
Rod1	1.45469e-06	0.463558	0.537	0.351	0.186	0.0333109	0.296795	0.760353
Rpl11	9.02585e-09	-0.590145	0.672	0.716	-0.044	0.000206683	1.07487	0.484724
Rpl13	1.65464e-15	-0.738116	0.903	0.922	-0.019	3.78896e-11	2.14973	1.41161
Rpl13a	1.6475e-12	-0.710468	0.806	0.84	-0.034	3.77261e-08	1.36774	0.657272
Rpl14	1.22864e-09	-0.784893	0.821	0.825	-0.004	2.81346e-05	1.83039	1.04549
Rpl15	1.30385e-11	-0.492804	0.743	0.799	-0.056	2.98568e-07	1.31397	0.821171
Rpl17	1.81927e-11	-0.724721	0.75	0.772	-0.022	4.16594e-07	1.23619	0.511468
Rpl18	2.29156e-09	-0.710164	0.791	0.784	0.007	5.24743e-05	1.70047	0.990305
Rpl18a	2.36053e-17	-0.690382	0.948	0.966	-0.018	5.40537e-13	2.40925	1.71886
Rpl19	6.41566e-07	-0.55235	0.825	0.802	0.023	0.0146912	1.5562	1.00385
Rpl21	5.44922e-13	-0.80245	0.858	0.866	-0.008	1.24782e-08	1.74338	0.940934
Rpl27a	1.50846e-09	-0.49083	0.716	0.754	-0.038	3.45422e-05	0.873123	0.382293
Rpl28	8.02936e-14	-0.619155	0.716	0.78	-0.064	1.83864e-09	1.0601	0.440941
Rpl31	6.23428e-08	-0.429495	0.795	0.776	0.019	0.00142759	0.966088	0.536593
Rpl32	2.45211e-14	-0.666017	0.761	0.847	-0.086	5.61509e-10	1.35717	0.691151
Rpl34-ps1	1.34865e-15	-0.444468	0.668	0.78	-0.112	3.08828e-11	0.69807	0.253601
Rpl35	2.57264e-19	-0.711236	0.81	0.858	-0.048	5.89108e-15	1.09242	0.381185
Rpl36	9.95592e-20	-0.752088	0.877	0.896	-0.019	2.27981e-15	1.36908	0.616996
Rpl37	4.54759e-13	-0.499494	0.854	0.881	-0.027	1.04135e-08	0.985105	0.485611
Rpl37a	3.18467e-31	-0.75811	0.873	0.94	-0.067	7.29258e-27	1.29092	0.532808
Rpl38	2.58506e-14	-0.372301	0.75	0.795	-0.045	5.91954e-10	0.560501	0.188201
Rpl41	3.14243e-28	-0.813406	0.959	0.974	-0.015	7.19585e-24	1.85515	1.04174
Rpl6	3.32471e-13	-0.70623	0.664	0.75	-0.086	7.61326e-09	1.40514	0.698906
Rpl9	3.12912e-11	-0.789534	0.802	0.836	-0.034	7.16538e-07	1.73471	0.945179
Rplp0	2.14303e-14	-0.766573	0.918	0.959	-0.041	4.90733e-10	2.77065	2.00408
Rplp1	6.68922e-12	-0.672176	0.806	0.832	-0.026	1.53177e-07	1.41351	0.741339
Rplp2	4.94457e-13	-0.642462	0.821	0.799	0.022	1.13226e-08	1.07924	0.436782
Rps11	8.8633e-10	-0.89278	0.832	0.828	0.004	2.02961e-05	1.96659	1.07381
Rps14	7.66694e-28	-0.94378	0.896	0.951	-0.055	1.75565e-23	2.26052	1.31674
Rps16	1.84999e-14	-0.703471	0.787	0.791	-0.004	4.2363e-10	1.33278	0.629311
Rps17	9.60842e-11	-0.568609	0.784	0.806	-0.022	2.20023e-06	1.29416	0.725553
Rps18	7.51581e-22	-1.02884	0.847	0.881	-0.034	1.72105e-17	2.12916	1.10032
Rps19	2.88515e-26	-0.850326	0.828	0.922	-0.094	6.6067e-22	1.80085	0.950527
Rps20	3.03252e-13	-0.710021	0.765	0.817	-0.052	6.94417e-09	1.3983	0.688274
Rps24	3.42317e-10	-0.602291	0.776	0.784	-0.008	7.83872e-06	1.20533	0.60304
Rps25	3.98249e-24	-0.921995	0.84	0.918	-0.078	9.1195e-20	1.57545	0.653454
Rps27	1.53404e-12	-0.305192	0.81	0.858	-0.048	3.5128e-08	0.619225	0.314033
Rps27l	1.58983e-09	-0.575329	0.601	0.664	-0.063	3.64055e-05	0.98311	0.407782
Rps28	6.59587e-13	-0.599348	0.772	0.813	-0.041	1.51039e-08	0.979681	0.380333
Rps29	2.38632e-36	-0.651333	0.937	0.963	-0.026	5.46444e-32	1.01488	0.363546
Rps3a	4.03239e-09	-0.610268	0.787	0.843	-0.056	9.23377e-05	1.70058	1.09031
Rps7	1.9578e-13	-0.694023	0.757	0.84	-0.083	4.48317e-09	1.43345	0.739424
Rps8	1.58437e-07	-0.707142	0.84	0.806	0.034	0.00362804	1.257	0.549859
Rps9	3.87889e-09	-0.660937	0.866	0.881	-0.015	8.88227e-05	1.94631	1.28537
S100a1	9.35171e-07	-0.585232	0.366	0.526	-0.16	0.0214145	1.04203	0.456802
S100a16	3.19458e-11	-0.865078	0.862	0.81	0.052	7.31528e-07	2.60259	1.73751
S100a6	1.56091e-09	0.467995	0.485	0.276	0.209	3.57432e-05	0.469244	0.93724
S1pr1	9.97845e-07	0.837058	0.746	0.858	-0.112	0.0228497	1.72421	2.56127
Sacm1l	7.11957e-09	0.304397	0.302	0.104	0.198	0.000163031	0.0826426	0.387039
Sash1	1.97277e-23	0.604319	0.716	0.287	0.429	4.51744e-19	0.374743	0.979062
Sbds	1.39319e-06	-0.675323	0.567	0.668	-0.101	0.0319027	1.55645	0.881127
Sbf2	1.86443e-09	0.348986	0.343	0.119	0.224	4.26936e-05	0.206388	0.555375
Sbno2	9.41572e-08	0.311467	0.328	0.142	0.186	0.00215611	0.200149	0.511617
Scaf11	1.15365e-09	0.456323	0.489	0.243	0.246	2.64175e-05	0.382276	0.838598
Scamp1	3.07845e-08	0.454646	0.276	0.097	0.179	0.000704934	0.132754	0.5874
Scara3	3.92095e-08	0.40446	0.149	0.019	0.13	0.000897858	0.0600865	0.464547
Scara5	3.61758e-10	0.986226	0.205	0.034	0.171	8.28389e-06	0.0358992	1.02213
Scn1b	5.28407e-14	0.427601	0.25	0.026	0.224	1.21e-09	0.0782746	0.505875
Scpep1	1.0558e-08	0.754737	0.306	0.119	0.187	0.000241769	0.200092	0.95483
Sdc2	3.16371e-07	0.697011	0.224	0.078	0.146	0.00724458	0.0607655	0.757777
Sec24d	3.40003e-08	0.399134	0.235	0.071	0.164	0.000778573	0.0434566	0.44259
Sec31a	2.65609e-09	0.559331	0.481	0.265	0.216	6.08217e-05	0.479954	1.03928
Sec61a1	8.51182e-15	0.95059	0.672	0.451	0.221	1.94912e-10	0.548469	1.49906
Sec63	3.98625e-08	0.35149	0.425	0.205	0.22	0.000912811	0.349847	0.701337
Sel1l	2.78584e-07	0.269461	0.437	0.216	0.221	0.00637928	0.342895	0.612356
Selk	4.97173e-16	-0.736762	0.795	0.84	-0.045	1.13848e-11	1.82467	1.08791
Selplg	3.11592e-11	-0.875943	0.172	0.433	-0.261	7.13514e-07	0.890584	0.0146411
Sema3a	1.07347e-06	0.255067	0.104	0.007	0.097	0.0245815	0.0123446	0.267411
Sema3d	5.25214e-11	0.613967	0.198	0.022	0.176	1.20269e-06	0.0118456	0.625813
Sema3f	4.07414e-10	0.922234	0.563	0.377	0.186	9.32938e-06	0.404853	1.32709
Sema6a	4.03528e-08	0.474041	0.642	0.451	0.191	0.000924038	0.906547	1.38059
Sepn1	8.53807e-07	0.393124	0.321	0.149	0.172	0.0195513	0.268991	0.662115
Sepp1	1.63075e-08	0.605479	0.955	0.937	0.018	0.000373426	2.81939	3.42487
Serf2	1.03097e-09	-0.389998	0.84	0.862	-0.022	2.36082e-05	1.14555	0.755552
Serinc1	7.92922e-16	1.12614	0.731	0.567	0.164	1.81571e-11	0.596705	1.72284
Serinc3	4.46914e-29	0.980391	0.948	0.851	0.097	1.02339e-24	0.847733	1.82812
Serpina3n	3.8778e-11	0.86522	0.246	0.049	0.197	8.87976e-07	0.178617	1.04384
Serping1	1.09978e-15	2.20552	0.474	0.19	0.284	2.51838e-11	0.600459	2.80598
Serpinh1	5.94058e-21	0.783309	0.746	0.563	0.183	1.36033e-16	0.309553	1.09286
Set	2.43464e-09	-0.972525	0.601	0.72	-0.119	5.57509e-05	1.64925	0.676721
Setx	4.60344e-08	0.342478	0.231	0.067	0.164	0.00105414	0.0651561	0.407634
Sftpc	4.36195e-07	1.3449	0.179	0.041	0.138	0.00998843	1.5017	2.8466
Sgcb	5.1082e-07	0.581627	0.209	0.067	0.142	0.0116973	0.0702557	0.651883
Sgms1	3.66092e-12	0.742223	0.586	0.313	0.273	8.38313e-08	0.678482	1.4207
Sh3bgrl	1.34401e-11	0.597014	0.616	0.354	0.262	3.07766e-07	0.55828	1.15529
Sh3bgrl3	1.88342e-11	-1.04167	0.705	0.754	-0.049	4.31285e-07	2.1829	1.14123
Shfm1	2.00862e-09	-0.504633	0.716	0.728	-0.012	4.59955e-05	0.970092	0.465459
Sidt2	1.7369e-12	0.458161	0.336	0.093	0.243	3.97732e-08	0.0830351	0.541196
Siglech	2.66403e-07	-0.533875	0.037	0.172	-0.135	0.00610037	0.535371	0.00149544
Slain2	7.24437e-10	0.565783	0.317	0.112	0.205	1.65889e-05	0.0735994	0.639383
Slc10a6	2.84104e-11	0.743885	0.295	0.082	0.213	6.50569e-07	0.189244	0.93313
Slc16a2	4.5067e-07	0.431472	0.306	0.146	0.16	0.0103199	0.147484	0.578956
Slc25a24	7.15157e-07	0.298055	0.257	0.097	0.16	0.0163764	0.126947	0.425002
Slc25a5	6.29553e-07	-0.69252	0.653	0.75	-0.097	0.0144161	2.15979	1.46727
Slc30a9	1.47441e-07	0.408636	0.272	0.104	0.168	0.00337625	0.0687251	0.477361
Slc38a10	1.56458e-11	0.743389	0.41	0.187	0.223	3.58273e-07	0.162011	0.9054
Slc38a2	5.57666e-08	0.555888	0.526	0.313	0.213	0.001277	0.325667	0.881555
Slc39a1	2.18048e-23	-1.31663	0.821	0.914	-0.093	4.99308e-19	1.87629	0.559665
Slc44a1	2.82061e-13	0.563248	0.317	0.071	0.246	6.45891e-09	0.0987496	0.661998
Slc45a3	5.06516e-11	0.88517	0.168	0.007	0.161	1.15987e-06	0.0362816	0.921452
Slc9a3r2	1.77181e-24	-0.95596	0.791	0.907	-0.116	4.05727e-20	3.43354	2.47758
Slco2b1	3.45266e-12	0.649348	0.276	0.06	0.216	7.90624e-08	0.0415602	0.690909
Slco3a1	3.60041e-07	0.710628	0.44	0.269	0.171	0.00824457	0.452108	1.16274
Slit3	1.21492e-09	0.378849	0.201	0.034	0.167	2.78205e-05	0.0818115	0.46066
Smarca5	3.50145e-08	0.349689	0.463	0.246	0.217	0.000801797	0.291757	0.641446
Smoc2	1.51357e-09	1.45781	0.22	0.049	0.171	3.46592e-05	0.0439401	1.50175
Smtn	1.02224e-13	0.796095	0.366	0.108	0.258	2.34082e-09	0.164194	0.960289
Smurf2	1.45332e-06	0.288554	0.5	0.299	0.201	0.0332796	0.452321	0.740875
Sncaip	1.90083e-06	0.27219	0.108	0.011	0.097	0.043527	0.00887391	0.281064
Sned1	8.07383e-12	0.357997	0.179	0.007	0.172	1.84883e-07	0.00307453	0.361072
Snrk	7.90011e-07	0.606305	0.679	0.575	0.104	0.0180905	1.28813	1.89444
Snrpb	4.09534e-20	-1.04324	0.739	0.847	-0.108	9.37792e-16	2.59749	1.55425
Sntb2	7.37118e-13	0.449395	0.366	0.108	0.258	1.68793e-08	0.201605	0.651
Snx13	5.09975e-10	0.449179	0.269	0.071	0.198	1.16779e-05	0.148511	0.59769
Snx18	1.07019e-06	0.446688	0.34	0.172	0.168	0.0245063	0.184905	0.631593
Snx3	2.91063e-16	-0.786163	0.709	0.813	-0.104	6.66506e-12	2.22502	1.43886
Sod1	4.72344e-56	-1.77743	0.903	0.985	-0.082	1.08162e-51	2.97274	1.19531
Sod3	1.85325e-08	0.26385	0.269	0.093	0.176	0.000424376	0.917213	1.18106
Sox18	1.26213e-06	-0.517108	0.556	0.716	-0.16	0.0289016	2.24986	1.73275
Spag9	1.41397e-08	0.299538	0.582	0.358	0.224	0.000323784	0.324068	0.623606
Spsb1	8.83313e-12	0.618022	0.224	0.03	0.194	2.0227e-07	0.0261664	0.644188
Sqstm1	2.75282e-07	0.357647	0.821	0.746	0.075	0.00630368	1.88189	2.23954
Srgn	4.93486e-22	-0.895195	0.53	0.84	-0.31	1.13003e-17	2.41186	1.51667
Srpr	6.57981e-07	0.548131	0.604	0.448	0.156	0.0150671	0.623117	1.17125
Srpx	2.38728e-08	0.977611	0.19	0.041	0.149	0.000546662	0.0321936	1.0098
Srsf2	2.72858e-07	-0.50113	0.847	0.925	-0.078	0.00624818	2.26009	1.75896
Ssh2	5.83478e-08	0.453551	0.504	0.287	0.217	0.00133611	0.507254	0.960804
Ssr1	1.28857e-06	-0.606579	0.698	0.75	-0.052	0.029507	2.05389	1.44731
Stab1	8.48917e-09	0.640742	0.515	0.328	0.187	0.000194393	0.504953	1.14569
Stam2	5.29467e-07	0.34298	0.243	0.086	0.157	0.0121243	0.0954746	0.438455
Steap4	1.03628e-06	0.477124	0.127	0.019	0.108	0.0237298	0.00617138	0.483296
Stim1	7.07627e-09	0.388124	0.287	0.097	0.19	0.00016204	0.108577	0.496701
Stmn1	6.5207e-14	-0.797984	0.437	0.664	-0.227	1.49317e-09	1.58446	0.786477
Stmn2	1.61459e-07	-0.641471	0.407	0.582	-0.175	0.00369724	1.85151	1.21004
Strn3	8.55143e-09	0.44036	0.657	0.403	0.254	0.000195819	0.482417	0.922778
Stt3a	1.69235e-13	0.980814	0.567	0.34	0.227	3.87531e-09	0.279537	1.26035
Stt3b	7.81616e-22	0.99875	0.586	0.213	0.373	1.78982e-17	0.311156	1.30991
Stxbp1	5.79494e-07	0.384694	0.358	0.179	0.179	0.0132698	0.188857	0.573551
Sub1	8.6976e-07	-0.751271	0.549	0.649	-0.1	0.0199166	1.28934	0.538067
Sulf1	1.76272e-07	0.265442	0.213	0.06	0.153	0.00403644	0.153716	0.419157
Sulf2	3.65164e-13	0.656104	0.257	0.041	0.216	8.36188e-09	0.0133538	0.669458
Sult5a1	3.87372e-08	0.268349	0.134	0.011	0.123	0.000887043	0.00988329	0.278233
Sumo2	2.39693e-10	-0.308137	0.694	0.754	-0.06	5.48872e-06	0.687783	0.379646
Sun2	3.42858e-13	0.692014	0.451	0.19	0.261	7.85111e-09	0.129121	0.821135
Suv420h1	7.93559e-11	0.496833	0.373	0.138	0.235	1.81717e-06	0.122435	0.619269
Svep1	4.58223e-12	0.417553	0.19	0.011	0.179	1.04929e-07	0.00391227	0.421466
Svil	1.65296e-09	0.328458	0.31	0.101	0.209	3.78512e-05	0.0436926	0.37215
Syne2	1.61326e-06	0.439352	0.418	0.239	0.179	0.0369421	0.355407	0.794759
Synpo	2.81248e-07	0.36322	0.179	0.041	0.138	0.00644031	0.0419823	0.405203
Tagln2	1.84086e-20	-0.813418	0.851	0.918	-0.067	4.21538e-16	3.08576	2.27235
Tbc1d9b	2.61305e-09	0.324565	0.362	0.142	0.22	5.98362e-05	0.318229	0.642794
Tbx1	3.46398e-10	0.493126	0.157	0.007	0.15	7.93216e-06	0.0236969	0.516823
Tceb2	3.49295e-10	-0.568254	0.713	0.757	-0.044	7.9985e-06	1.15533	0.587074
Tenc1	9.70029e-19	0.764131	0.586	0.246	0.34	2.22127e-14	0.320452	1.08458
Tgfb3	1.45438e-07	0.352526	0.142	0.019	0.123	0.00333039	0.0247174	0.377243
Tgfbr2	8.48582e-21	1.29862	0.593	0.261	0.332	1.94317e-16	0.275356	1.57397
Tgfbr3	1.85758e-13	0.406347	0.515	0.209	0.306	4.25367e-09	0.362178	0.768526
Tgm2	5.55617e-09	0.92	0.653	0.493	0.16	0.000127231	0.863616	1.78362
Tgoln1	1.47193e-06	0.293661	0.53	0.313	0.217	0.0337058	0.526565	0.820226
Thbs1	5.33573e-07	0.575501	0.183	0.049	0.134	0.0122183	0.0328279	0.608329
Thbs2	1.73336e-06	0.290207	0.116	0.015	0.101	0.0396923	0.000227307	0.290435
Thsd7a	6.33462e-09	0.317357	0.16	0.019	0.141	0.000145056	0.0062962	0.323653
Tie1	2.13588e-11	1.18101	0.675	0.575	0.1	4.89094e-07	0.942316	2.12333
Timp1	1.91808e-08	0.277839	0.153	0.019	0.134	0.00043922	0.00562854	0.283468
Timp2	2.28459e-24	1.21196	0.828	0.545	0.283	5.23149e-20	1.27955	2.49151
Timp3	1.87782e-22	1.71309	0.75	0.5	0.25	4.30002e-18	1.34663	3.05972
Tm4sf1	2.12849e-12	-0.849183	0.705	0.836	-0.131	4.87402e-08	3.34408	2.4949
Tm7sf3	1.41256e-10	0.471606	0.321	0.104	0.217	3.23462e-06	0.121704	0.59331
Tm9sf2	9.64717e-20	1.17802	0.731	0.545	0.186	2.20911e-15	0.626872	1.80489
Tm9sf3	7.27371e-16	0.719107	0.578	0.284	0.294	1.66561e-11	0.233392	0.952499
Tmed7	7.28328e-09	0.478691	0.425	0.209	0.216	0.00016678	0.359254	0.837945
Tmem100	2.3759e-23	-0.881505	0.679	0.881	-0.202	5.44057e-19	3.75358	2.87207
Tmem168	6.75575e-07	0.457896	0.209	0.067	0.142	0.01547	0.0658662	0.523762
Tmem176a	1.25799e-07	-0.727275	0.575	0.69	-0.115	0.00288068	2.38771	1.66043
Tmem30a	2.75974e-18	0.814184	0.649	0.336	0.313	6.31953e-14	0.511355	1.32554
Tmem39a	1.88825e-09	0.399117	0.25	0.063	0.187	4.3239e-05	0.0820893	0.481206
Tmem64	3.66893e-15	0.519597	0.302	0.049	0.253	8.40147e-11	0.0317992	0.551396
Tmem65	5.16987e-08	0.392015	0.302	0.119	0.183	0.00118385	0.187146	0.57916
Tmsb10	7.84353e-10	-0.361303	0.799	0.836	-0.037	1.79609e-05	0.555762	0.19446
Tmsb4x	6.64748e-36	-1.19255	1	0.996	0.004	1.52221e-31	3.60203	2.40948
Tmtc1	4.00729e-13	0.307846	0.448	0.149	0.299	9.1763e-09	0.283337	0.591183
Tmx3	2.51921e-08	0.416568	0.381	0.175	0.206	0.000576873	0.238636	0.655204
Tnks2	2.69764e-10	0.437808	0.448	0.198	0.25	6.17732e-06	0.18141	0.619218
Tns1	1.8632e-10	0.588093	0.586	0.317	0.269	4.26654e-06	0.612133	1.20023
Tnxb	6.37617e-12	0.440643	0.272	0.056	0.216	1.46008e-07	0.0671083	0.507751
Top2b	6.02027e-12	0.540173	0.489	0.231	0.258	1.37858e-07	0.269676	0.809849
Tram1	1.08739e-06	0.458608	0.593	0.459	0.134	0.0249001	0.663091	1.1217
Tril	5.06665e-08	0.56001	0.228	0.067	0.161	0.00116021	0.0533609	0.613371
Trip11	4.08139e-16	0.662858	0.381	0.09	0.291	9.34598e-12	0.131197	0.794055
Tspan11	1.04549e-07	0.564214	0.142	0.019	0.123	0.00239406	0.0127057	0.57692
Tspan13	2.32651e-12	-0.483387	0.69	0.955	-0.265	5.32748e-08	3.14904	2.66566
Tspan3	1.07291e-07	0.454424	0.534	0.328	0.206	0.00245685	0.6943	1.14872
Tspan8	2.26042e-07	-0.852833	0.377	0.519	-0.142	0.00517613	1.99821	1.14538
Tspo	2.52557e-12	-0.874196	0.735	0.802	-0.067	5.78329e-08	2.485	1.61081
Ttpal	1.63545e-11	0.495255	0.317	0.086	0.231	3.74502e-07	0.110426	0.605681
Tubb5	5.62721e-23	-0.92048	0.843	0.903	-0.06	1.28857e-18	2.79557	1.87509
Tulp4	3.85489e-09	0.323254	0.377	0.153	0.224	8.82732e-05	0.181692	0.504946
Twf1	1.92499e-06	-0.921272	0.5	0.597	-0.097	0.0440804	1.84379	0.922515
Twf2	8.43382e-07	-0.653773	0.216	0.392	-0.176	0.0193126	1.18138	0.527608
Twsg1	1.20919e-14	0.380053	0.302	0.052	0.25	2.76892e-10	0.0637421	0.443795
Txn1	2.59093e-19	-0.78664	0.772	0.825	-0.053	5.93297e-15	1.72949	0.942854
Txnip	5.07274e-16	0.939553	0.881	0.851	0.03	1.16161e-11	1.56877	2.50832
Txnrd1	1.1394e-07	0.292512	0.257	0.09	0.167	0.00260912	0.0725164	0.365028
Ubb	2.04442e-58	-0.911086	0.963	1	-0.037	4.68152e-54	2.91555	2.00447
Ubr1	3.11449e-10	0.360453	0.306	0.093	0.213	7.13188e-06	0.075703	0.436156
Ubr5	1.55275e-06	0.255991	0.265	0.108	0.157	0.0355565	0.093449	0.34944
Unc5b	8.71721e-09	0.259096	0.306	0.101	0.205	0.000199615	0.2408	0.499897
Usp25	2.25219e-07	0.361147	0.407	0.205	0.202	0.00515728	0.265445	0.626592
Usp9x	3.48625e-10	0.372918	0.403	0.172	0.231	7.98316e-06	0.143089	0.516007
Utrn	1.11847e-08	0.536674	0.586	0.362	0.224	0.000256117	0.506681	1.04335
Vamp8	4.71333e-10	-0.680754	0.504	0.638	-0.134	1.0793e-05	1.35907	0.678316
Vcam1	4.96216e-07	0.636486	0.224	0.075	0.149	0.0113629	0.17429	0.810776
Vcan	1.85254e-08	0.360073	0.168	0.026	0.142	0.000424213	0.00923584	0.369309
Vcp	3.27265e-10	0.739775	0.683	0.552	0.131	7.49404e-06	0.550221	1.29
Vim	9.45543e-10	-0.454305	0.862	0.922	-0.06	2.1652e-05	2.99947	2.54517
Vps35	3.72868e-08	0.549696	0.474	0.299	0.175	0.00085383	0.378957	0.928653
Vwa1	2.99959e-07	0.585499	0.175	0.041	0.134	0.00686875	0.0709416	0.656441
Vwa5a	8.31935e-07	0.377068	0.272	0.116	0.156	0.0190505	0.138378	0.515446
Wapal	5.9419e-07	0.284542	0.354	0.168	0.186	0.0136064	0.20092	0.485463
Wdfy3	2.03787e-08	0.42584	0.325	0.134	0.191	0.000466651	0.0688931	0.494733
Wfdc1	7.46633e-08	-0.904238	0.332	0.515	-0.183	0.00170971	2.24974	1.34551
Wls	3.40518e-09	0.667994	0.511	0.295	0.216	7.79752e-05	0.432124	1.10012
Wnk1	5.06678e-09	0.540592	0.668	0.429	0.239	0.000116024	0.560364	1.10096
Wtap	7.5883e-19	-1.15275	0.604	0.828	-0.224	1.73764e-14	1.70864	0.555889
Wwc2	2.60915e-10	0.360729	0.515	0.25	0.265	5.97468e-06	0.339078	0.699806
Xdh	5.3001e-17	0.516972	0.631	0.265	0.366	1.21367e-12	0.764721	1.28169
Xiap	2.95365e-07	0.42936	0.541	0.354	0.187	0.00676357	0.3737	0.80306
Xist	6.66264e-18	-0.332314	0.011	0.269	-0.258	1.52568e-13	0.332669	0.00035581
Xrn1	7.55941e-12	0.274441	0.272	0.052	0.22	1.73103e-07	0.0921086	0.366549
Yes1	1.20374e-11	0.468302	0.269	0.056	0.213	2.75645e-07	0.0894297	0.557731
Ythdf1	9.59365e-08	0.283794	0.343	0.153	0.19	0.00219685	0.210684	0.494478
Ywhae	5.0086e-07	-0.392221	0.776	0.884	-0.108	0.0114692	1.47369	1.08147
Ywhaz	8.36622e-07	-0.462471	0.922	0.914	0.008	0.0191578	2.13816	1.67569
Zbtb16	5.2964e-29	0.762855	0.481	0.056	0.425	1.21282e-24	0.064995	0.82785
Zbtb20	9.34763e-11	0.478781	0.549	0.291	0.258	2.14051e-06	0.542395	1.02118
Zc3h11a	4.07319e-10	0.405618	0.549	0.299	0.25	9.3272e-06	0.439061	0.844678
Zcchc14	2.23747e-07	0.260214	0.299	0.116	0.183	0.00512358	0.275119	0.535334
Zcchc24	4.48708e-10	0.314526	0.34	0.123	0.217	1.0275e-05	0.163979	0.478505
Zcchc6	1.90204e-09	0.31653	0.392	0.16	0.232	4.35549e-05	0.151059	0.467589
Zdhhc20	4.82617e-08	0.401475	0.437	0.224	0.213	0.00110514	0.281847	0.683322
Zfand5	4.39602e-11	0.583796	0.627	0.414	0.213	1.00665e-06	0.340857	0.924653
Zfc3h1	3.09562e-08	0.299186	0.336	0.138	0.198	0.000708867	0.137387	0.436573
Zfml	1.11375e-08	0.272296	0.377	0.16	0.217	0.000255037	0.202918	0.475214
Zfp187	1.23953e-20	-1.21054	0.701	0.847	-0.146	2.8384e-16	2.16429	0.953752
Zfp266	8.67742e-11	0.444373	0.362	0.127	0.235	1.98704e-06	0.165008	0.609381
Zfp292	1.26681e-07	0.3045	0.328	0.138	0.19	0.00290088	0.184435	0.488935
Zfp36l1	6.7929e-09	0.329625	0.784	0.657	0.127	0.000155551	0.485876	0.815501
Zfp866	4.67762e-07	0.409216	0.142	0.022	0.12	0.0107113	0.0589993	0.468216
Zfp871	1.89323e-07	0.39526	0.366	0.172	0.194	0.00433531	0.299708	0.694969
Zmiz1	1.88862e-08	0.366716	0.619	0.384	0.235	0.000432475	0.564215	0.930931
	p_val	avg_logFC	pct.1	pct.2		p_val_adj	female	male
					0
