# Supplementary material for: Single-Cell Transcriptional Profiling Reveals Sex and Age Diversity of Gene Expression in Mouse Endothelial Cells
Source: Front Genet. 2021 Feb 17;12:590377. doi: 10.3389/fgene.2021.590377 (PMC7929607; doi:10.3389/fgene.2021.590377)
Supplement: Supplementary file 11 [file Table_5.XLSX]

## Sheet: Fat18m
	p_val	avg_logFC	pct.1	pct.2	p_val_adj	female	male
Xist	1.09598e-96	-2.07995	0.003	0.893	2.17662e-92	2.08704	0.0070862
S100a9	1.63041e-56	1.51008	0.671	0.03	3.23799e-52	0.0427232	1.55281
S100a8	2.08957e-55	1.42349	0.649	0.015	4.14988e-51	0.0191363	1.44262
Ddx3y	1.03803e-37	0.783291	0.468	0	2.06152e-33	0	0.783291
Pim3	1.26075e-34	0.917948	0.937	0.808	2.50385e-30	1.66928	2.58723
Retnlg	1.78593e-31	0.679928	0.408	0.004	3.54685e-27	0.00310807	0.683036
Hp	6.04702e-30	0.978768	0.43	0.026	1.20094e-25	0.0446716	1.02344
Lpl	3.53313e-25	0.985931	0.864	0.664	7.0168e-21	1.47745	2.46338
Il1b	6.1668e-24	0.554056	0.402	0.052	1.22473e-19	0.0589973	0.613054
Beta-s	1.63552e-22	1.06781	0.823	0.723	3.24814e-18	2.07842	3.14623
Sox18	6.18774e-22	0.817636	0.737	0.469	1.22889e-17	0.849804	1.66744
Tyrobp	1.30581e-21	0.865829	0.456	0.118	2.59334e-17	0.179909	1.04574
Gm11428	1.46684e-21	0.778863	0.427	0.092	2.91314e-17	0.164459	0.943322
Id3	3.0234e-21	0.580559	0.965	0.882	6.00448e-17	2.24784	2.8284
Retnla	2.3307e-20	-0.504244	0.073	0.391	4.62878e-16	0.623454	0.11921
Timp4	4.03915e-20	0.924492	0.791	0.524	8.02175e-16	1.30188	2.22637
Lyz2	1.42832e-19	1.1395	0.506	0.199	2.83665e-15	0.286434	1.42593
Eif2s3y	4.03404e-19	0.414464	0.256	0	8.0116e-15	0	0.414464
Saa3	7.13368e-19	0.529206	0.253	0	1.41675e-14	0	0.529206
Picalm	1.72491e-18	0.515638	0.829	0.594	3.42567e-14	0.931106	1.44674
Ddx3x	3.42751e-18	-0.44874	0.804	0.934	6.80703e-14	1.86411	1.41537
Col3a1	9.22165e-18	1.15392	0.468	0.185	1.83142e-13	0.518819	1.67274
Cldn5	2.07717e-17	-0.81904	0.861	0.878	4.12526e-13	3.84128	3.02224
Arid5b	2.60378e-17	0.553395	0.772	0.494	5.1711e-13	0.876082	1.42948
Car4	5.31621e-17	0.612398	0.823	0.539	1.0558e-12	1.83563	2.44803
Hspa8	5.88382e-17	0.417233	0.997	0.993	1.16853e-12	2.91673	3.33397
Chi3l3	7.61825e-17	0.56387	0.234	0.004	1.51298e-12	0.00202678	0.565897
Id1	2.26534e-16	0.531928	0.943	0.841	4.49896e-12	2.05485	2.58678
Col1a2	1.11402e-15	0.863978	0.443	0.17	2.21245e-11	0.357831	1.22181
Ccl7	1.67906e-15	0.458021	0.294	0.044	3.33462e-11	0.0835502	0.541571
Ccl6	1.83855e-15	0.777002	0.408	0.144	3.65136e-11	0.19255	0.969551
Cxcl2	1.89994e-15	0.367399	0.434	0.14	3.77329e-11	0.435434	0.802833
Cd9	2.29184e-15	-0.701946	0.399	0.675	4.55159e-11	1.56314	0.861191
Slc3a2	3.75121e-15	0.57141	0.82	0.649	7.4499e-11	1.1675	1.73891
Nfkbia	6.76127e-15	-0.478977	0.911	0.945	1.34279e-10	2.65271	2.17373
Grrp1	9.46532e-15	0.685278	0.668	0.446	1.87981e-10	0.828113	1.51339
Ifitm1	1.38478e-14	0.37257	0.285	0.044	2.75018e-10	0.0853695	0.45794
Tmem204	1.48036e-14	0.505465	0.677	0.424	2.94e-10	0.68817	1.19363
Rps15a-ps6	1.68074e-14	-0.447054	0.715	0.908	3.33795e-10	1.85861	1.41156
Rpl31-ps12	2.29341e-14	-0.378443	0.886	0.978	4.5547e-10	2.21381	1.83536
Tgfbi	2.59468e-14	0.414574	0.282	0.044	5.15303e-10	0.0810623	0.495637
Lgals3	3.46352e-14	0.668392	0.459	0.207	6.87855e-10	0.319797	0.988189
Cfd	3.80248e-14	0.972658	0.595	0.295	7.55172e-10	0.823943	1.7966
Tsc22d1	6.92425e-14	-0.544506	0.845	0.948	1.37516e-09	2.54231	1.9978
Hspb1	8.25912e-14	0.493885	0.994	0.982	1.64026e-09	2.79872	3.29261
Dcbld1	2.2679e-13	0.474303	0.351	0.107	4.50405e-09	0.132936	0.607238
Hsp90aa1	3.07066e-13	0.523344	0.94	0.871	6.09834e-09	1.8404	2.36374
Clec2d	4.00219e-13	0.501128	0.715	0.491	7.94836e-09	0.855332	1.35646
Timp1	4.13033e-13	0.388223	0.231	0.026	8.20284e-09	0.0449619	0.433185
Fkbp5	4.76224e-13	0.402684	0.326	0.089	9.45782e-09	0.11498	0.517665
Pnpla2	8.51876e-13	0.556343	0.756	0.601	1.69183e-08	0.97904	1.53538
Alox5ap	8.55548e-13	0.378787	0.253	0.041	1.69912e-08	0.0590938	0.437881
Il4ra	1.13506e-12	0.531378	0.585	0.362	2.25423e-08	0.535352	1.06673
Xbp1	1.52696e-12	0.486843	0.737	0.535	3.03253e-08	0.929927	1.41677
Hhex	3.03809e-12	-0.375139	0.171	0.435	6.03364e-08	0.691297	0.316158
Tubb4b	3.08342e-12	0.486355	0.832	0.697	6.12367e-08	1.27062	1.75697
Xdh	4.40097e-12	0.502941	0.703	0.506	8.74032e-08	0.886673	1.38961
S100a1	7.94465e-12	0.38329	0.858	0.72	1.57781e-07	1.26839	1.65168
Ccl9	8.98862e-12	0.62015	0.301	0.089	1.78514e-07	0.127068	0.747217
Slfn5	1.34634e-11	0.447985	0.892	0.801	2.67383e-07	1.85098	2.29896
Gm12216	2.00626e-11	-0.642708	0.307	0.546	3.98443e-07	1.28685	0.644137
Gpr56	2.83449e-11	0.388031	0.82	0.697	5.62929e-07	1.20795	1.59598
Rhob	3.44401e-11	0.474886	0.962	0.93	6.83981e-07	2.10742	2.58231
Ppap2a	3.56254e-11	0.532006	0.797	0.675	7.0752e-07	1.23025	1.76226
Igj	4.22384e-11	-0.295395	0.076	0.284	8.38854e-07	0.413824	0.118429
Ltbp4	8.29465e-11	-0.583264	0.614	0.801	1.64732e-06	1.87273	1.28947
Vwf	9.25849e-11	-0.603389	0.092	0.306	1.83874e-06	0.975152	0.371764
Pabpn1	9.94643e-11	-0.392992	0.421	0.649	1.97536e-06	1.01421	0.621217
Pde4b	1.1159e-10	-0.410556	0.307	0.55	2.21618e-06	0.926805	0.516249
Nfia	1.18466e-10	-0.402655	0.358	0.613	2.35274e-06	1.01781	0.61515
Rps28	1.33709e-10	-0.255183	0.997	1	2.65546e-06	3.41074	3.15555
Ms4a6c	1.75466e-10	0.278723	0.165	0.011	3.48476e-06	0.0114858	0.290209
Ccl8	2.26289e-10	0.481651	0.269	0.074	4.4941e-06	0.133117	0.614767
Tinagl1	2.35696e-10	0.352295	0.956	0.93	4.68093e-06	2.13241	2.4847
Cxcl12	2.93982e-10	0.518691	0.896	0.779	5.83848e-06	2.18513	2.70382
Ctla2a	3.33535e-10	0.414703	0.915	0.742	6.62401e-06	2.36739	2.78209
Tbx3	3.85464e-10	0.437166	0.468	0.247	7.65531e-06	0.389949	0.827114
Oaz1	4.77243e-10	-0.296963	0.854	0.941	9.47805e-06	1.92489	1.62793
Rbp7	5.81178e-10	0.668184	0.813	0.649	1.15422e-05	2.28262	2.95081
Tuba1b	8.78837e-10	0.334649	0.896	0.823	1.74537e-05	1.64285	1.9775
Ptms	9.60723e-10	-0.286	0.858	0.959	1.908e-05	2.0005	1.7145
Lrg1	1.0248e-09	0.640304	0.427	0.188	2.03526e-05	0.839847	1.48015
Fabp4	1.28923e-09	0.331268	1	0.967	2.56041e-05	5.80307	6.13433
Eif2s3x	1.32956e-09	-0.297568	0.177	0.402	2.6405e-05	0.540479	0.242911
Ly6a	1.38256e-09	0.385437	0.962	0.926	2.74576e-05	2.93099	3.31643
Emp2	1.76139e-09	-0.326519	0.073	0.251	3.49811e-05	0.486437	0.159918
H3f3b	1.7717e-09	0.31585	1	0.993	3.51859e-05	2.8874	3.20325
Rasd1	1.83798e-09	-0.680412	0.32	0.542	3.65022e-05	1.33417	0.653761
Sgk1	2.36007e-09	0.383407	0.927	0.882	4.68711e-05	2.45424	2.83765
Fcer1g	2.53688e-09	0.726111	0.358	0.173	5.03824e-05	0.280765	1.00688
Ctnnb1	2.61627e-09	-0.303366	0.766	0.915	5.19592e-05	1.70034	1.39698
Vwa1	3.5996e-09	0.448699	0.449	0.247	7.1488e-05	0.476202	0.924901
Cirbp	4.05467e-09	-0.370704	0.361	0.587	8.05257e-05	0.938094	0.56739
Plac8	4.21452e-09	0.568775	0.348	0.159	8.37004e-05	0.239345	0.808121
Angptl4	4.63564e-09	0.595962	0.816	0.683	9.20637e-05	1.74259	2.33855
Cd14	4.77377e-09	0.272072	0.206	0.044	9.48071e-05	0.056697	0.328769
Pcp4l1	4.96273e-09	-0.456811	0.082	0.266	9.85599e-05	0.827072	0.370261
Cd300lg	4.98684e-09	0.326202	0.918	0.786	9.90387e-05	2.44014	2.76634
Rn45s	5.17373e-09	-0.376131	0.978	0.996	0.00010275	3.07563	2.6995
Plin2	5.18597e-09	0.441542	0.788	0.62	0.000102993	1.3635	1.80505
Foxp1	5.96692e-09	-0.459177	0.449	0.631	0.000118503	1.20568	0.7465
Ercc1	8.26744e-09	0.383128	0.63	0.472	0.000164191	0.822451	1.20558
Scd1	9.03319e-09	-0.47753	0.209	0.406	0.000179399	0.877955	0.400426
Vim	1.01418e-08	-0.517936	0.832	0.919	0.000201416	2.87344	2.35551
Vegfc	1.07893e-08	-0.323281	0.066	0.229	0.000214276	0.450088	0.126808
Ctss	1.34359e-08	0.466649	0.291	0.114	0.000266837	0.176434	0.643082
Pkp4	1.42195e-08	0.35268	0.769	0.679	0.0002824	1.15983	1.51251
Nrarp	1.60617e-08	-0.364762	0.405	0.62	0.000318985	1.17086	0.8061
Cd36	1.91254e-08	0.261438	0.968	0.878	0.000379831	3.60631	3.86775
Lipg	2.33649e-08	0.288185	0.142	0.015	0.000464026	0.0250658	0.31325
Hspa1a	2.39088e-08	0.947505	0.718	0.576	0.000474829	1.61744	2.56495
Dlc1	3.06148e-08	0.353296	0.794	0.638	0.00060801	1.15088	1.50417
Ccdc85a	3.2356e-08	0.362605	0.547	0.343	0.000642589	0.575771	0.938376
Kdm6b	3.31965e-08	-0.333649	0.472	0.664	0.000659283	1.18218	0.848533
Wdr89	3.41092e-08	-0.318054	0.601	0.793	0.000677409	1.3514	1.03335
Trp53i11	3.47868e-08	-0.542128	0.396	0.587	0.000690865	1.29131	0.74918
Cd24a	3.8737e-08	-0.579775	0.114	0.284	0.000769317	0.828928	0.249154
Ly6c2	4.02099e-08	0.400365	0.487	0.31	0.000798569	0.487216	0.887581
Adora2a	4.1664e-08	0.401663	0.522	0.328	0.000827448	0.585969	0.987632
Ndufc2	5.16971e-08	0.279453	0.902	0.83	0.00102671	1.44473	1.72418
Ppp1r2	5.39052e-08	0.285857	0.93	0.882	0.00107056	1.97821	2.26406
Mef2c	5.88684e-08	-0.376023	0.472	0.694	0.00116913	1.21344	0.83742
Comt	6.52611e-08	-0.346479	0.595	0.779	0.00129609	1.34038	0.993897
Col1a1	7.46027e-08	0.365396	0.304	0.125	0.00148161	0.254378	0.619774
Sorbs2	7.58963e-08	-0.375516	0.184	0.384	0.0015073	0.910293	0.534776
Tob2	7.97463e-08	-0.388901	0.386	0.572	0.00158376	1.04403	0.655133
Epb4.1	8.73688e-08	0.353594	0.449	0.269	0.00173514	0.392745	0.746339
Ifngr1	9.03928e-08	0.320137	0.81	0.664	0.0017952	1.21487	1.535
Zbtb16	9.57684e-08	0.263613	0.222	0.066	0.00190196	0.0953929	0.359006
Fbln2	1.03396e-07	-0.572297	0.342	0.513	0.00205344	1.27517	0.702876
Bcl2l1	1.05071e-07	0.363275	0.491	0.314	0.00208671	0.458787	0.822062
Lyz1	1.08575e-07	0.632618	0.256	0.092	0.0021563	0.15268	0.785298
Postn	1.10861e-07	0.371406	0.206	0.055	0.0022017	0.123215	0.494621
Dhrs3	1.40331e-07	0.352863	0.813	0.738	0.00278698	1.25118	1.60404
Slc38a2	1.80028e-07	-0.344785	0.633	0.771	0.00357535	1.47537	1.13059
Gpihbp1	1.89245e-07	0.295439	0.915	0.823	0.0037584	3.16599	3.46143
Sik1	2.05308e-07	-0.355839	0.418	0.609	0.00407742	0.999471	0.643632
S100a4	2.10545e-07	0.433716	0.307	0.14	0.00418142	0.242082	0.675798
Bcl6b	2.40057e-07	-0.280471	0.199	0.391	0.00476752	0.650693	0.370223
Rassf3	2.49736e-07	-0.349296	0.405	0.579	0.00495976	0.98279	0.633494
Ctsl	3.03333e-07	0.348344	0.861	0.819	0.00602419	1.64011	1.98846
Gadd45b	3.55439e-07	-0.543367	0.481	0.649	0.00705902	1.53926	0.995888
Hpcal1	3.59223e-07	0.364674	0.633	0.517	0.00713417	0.744588	1.10926
Abcg1	4.14845e-07	0.305274	0.288	0.125	0.00823883	0.187789	0.493063
Serinc3	4.19923e-07	0.257303	0.991	0.963	0.00833968	2.37399	2.63129
Gm13889	4.21453e-07	-0.422746	0.098	0.258	0.00837005	0.871606	0.44886
Ppap2b	4.37885e-07	0.297233	0.908	0.823	0.0086964	1.86619	2.16342
Gas6	4.55599e-07	-0.309321	0.421	0.627	0.00904819	1.04015	0.73083
Efhd1	4.60907e-07	-0.253154	0.13	0.303	0.00915361	0.538572	0.285418
Chic2	4.72574e-07	0.32285	0.538	0.369	0.00938533	0.504093	0.826943
Zfp36l1	5.21661e-07	-0.295776	0.877	0.923	0.0103602	2.05129	1.75552
Eng	5.53942e-07	0.312078	0.915	0.845	0.0110013	1.92434	2.23642
Ubc	5.55109e-07	0.424662	0.997	0.996	0.0110245	3.13927	3.56393
Cyb5r3	6.07967e-07	-0.298348	0.576	0.775	0.0120742	1.37207	1.07372
Cxcr7	6.47559e-07	-0.333664	0.165	0.339	0.0128605	0.6766	0.342936
Gngt2	6.85014e-07	0.29802	0.756	0.613	0.0136044	1.33589	1.63391
Thrsp	7.17746e-07	0.489567	0.696	0.579	0.0142544	1.0994	1.58897
Fcgrt	7.21164e-07	-0.343648	0.69	0.768	0.0143223	1.46777	1.12413
Gm885	7.25768e-07	-0.252047	0.073	0.21	0.0144137	0.382055	0.130008
Ifi27l2a	7.74335e-07	0.522389	0.715	0.587	0.0153783	1.30325	1.82564
Coro1a	8.20631e-07	0.350239	0.269	0.122	0.0162977	0.143824	0.494063
Adm	9.32079e-07	-0.576186	0.146	0.31	0.0185111	0.885015	0.308829
Mir703	9.94256e-07	-0.282963	0.617	0.764	0.0197459	1.32819	1.04523
Nova2	1.37458e-06	-0.293827	0.237	0.413	0.0272991	0.642838	0.349011
Igfbp4	1.37523e-06	-0.405113	0.32	0.494	0.0273121	1.55753	1.15242
Mndal	1.46595e-06	0.432791	0.611	0.509	0.0291137	0.825624	1.25841
Slc43a3	1.48237e-06	0.289571	0.699	0.542	0.0294398	0.982961	1.27253
Trim47	1.48621e-06	0.295578	0.551	0.365	0.0295161	0.622167	0.917745
C3	1.50836e-06	0.274088	0.294	0.14	0.0299561	0.183418	0.457506
Ddit4	1.83519e-06	-0.328143	0.788	0.863	0.0364469	2.02949	1.70135
Meox2	2.05621e-06	-0.324706	0.418	0.583	0.0408363	1.0778	0.753097
Hes1	2.136e-06	-0.331675	0.604	0.753	0.042421	1.82479	1.49311
Gm6222	2.14787e-06	0.301833	0.687	0.576	0.0426567	0.922196	1.22403
Abcb1a	2.26543e-06	-0.292563	0.288	0.472	0.0449915	0.762919	0.470355
Gimap4	2.34649e-06	0.337143	0.652	0.542	0.0466013	0.860135	1.19728
Aqp7	2.37715e-06	0.324694	0.842	0.72	0.0472101	1.96211	2.2868
Gem	2.43688e-06	-0.373899	0.152	0.303	0.0483964	0.66558	0.291681
Cd52	2.4943e-06	0.39325	0.323	0.173	0.0495368	0.24483	0.63808

## Sheet: Heart18m
	p_val	avg_logFC	pct.1	pct.2	p_val_adj	female	male
Xist	1.2314e-76	-2.2992	0	0.959	2.44556e-72	2.2992	0
Beta-s	1.43546e-54	0.421421	0.984	0.603	2.85081e-50	3.05113	3.47255
Nppa	9.98288e-35	-0.952563	0.167	0.781	1.9826e-30	1.24253	0.28997
Ly6c1	8.72938e-34	1.45356	0.939	0.534	1.73366e-29	2.68582	4.13938
Ly6a	4.5826e-33	1.47291	0.931	0.507	9.10104e-29	2.20992	3.68282
S100a8	1.18146e-30	1.52065	0.626	0.021	2.34638e-26	0.0294544	1.5501
Fabp4	1.58229e-30	1.3224	0.976	0.836	3.14244e-26	4.51102	5.83342
S100a9	2.68314e-30	1.69715	0.626	0.027	5.32872e-26	0.0463481	1.74349
Cd36	3.98753e-30	1.24356	0.919	0.5	7.91923e-26	2.54229	3.78585
Ly6e	9.80887e-28	0.866345	0.996	0.986	1.94804e-23	2.64708	3.51343
Hspb1	3.99383e-27	1.08645	0.955	0.815	7.93174e-23	1.82492	2.91137
Rbp7	1.1336e-26	1.84453	0.76	0.24	2.25132e-22	0.939228	2.78376
Timp4	8.94297e-26	1.51443	0.756	0.24	1.77607e-21	0.851238	2.36566
Thrsp	1.37808e-25	1.23925	0.715	0.219	2.73687e-21	0.385588	1.62484
Aqp7	6.45589e-25	1.22454	0.801	0.322	1.28214e-20	0.897283	2.12182
Sox18	1.25657e-24	0.961561	0.898	0.603	2.49554e-20	0.953718	1.91528
Ly6c2	3.20384e-24	1.01718	0.593	0.089	6.36283e-20	0.0963761	1.11356
1190002H23Rik	4.17362e-24	1.16657	0.87	0.425	8.28881e-20	1.87819	3.04476
Rpl37	4.18288e-24	-0.422235	1	1	8.30719e-20	3.77817	3.35593
Cxcl12	4.68067e-24	1.12466	0.902	0.466	9.29581e-20	1.72795	2.85261
Slc9a3r2	6.86932e-24	0.830913	0.955	0.911	1.36425e-19	1.78508	2.61599
Stab1	2.01407e-23	-0.82838	0.321	0.801	3.99995e-19	1.46533	0.636947
Mgll	2.99389e-22	0.95448	0.923	0.692	5.94587e-18	1.99964	2.95412				25
Ercc1	4.6306e-22	1.05535	0.728	0.329	9.19638e-18	0.5234	1.57875				66.6667
Tinagl1	6.46819e-22	0.848054	0.959	0.863	1.28458e-17	1.63968	2.48773
Igfbp4	8.24586e-22	-1.27398	0.317	0.76	1.63763e-17	2.46932	1.19534
Rpl18a	1.25665e-21	-0.341364	1	1	2.49571e-17	3.93394	3.59258
Bace2	1.79011e-21	-1.19644	0.195	0.637	3.55516e-17	1.72876	0.532318
Gpihbp1	3.09769e-21	1.02669	0.935	0.733	6.15201e-17	2.69818	3.72487
Rps14	3.61959e-21	-0.365154	1	1	7.18851e-17	3.96564	3.60049
Rps8	3.68386e-21	-0.370454	1	1	7.31614e-17	3.65088	3.28043
Rps27a	8.10617e-21	-0.393751	0.996	1	1.60989e-16	3.51904	3.12529
Car4	9.57639e-21	1.34366	0.707	0.274	1.90187e-16	0.82132	2.16498
Rps7	1.18386e-20	-0.453998	0.996	1	2.35115e-16	3.45842	3.00442
Cpe	1.21736e-20	-1.22816	0.22	0.678	2.41768e-16	2.57894	1.35078
Rbp1	1.60649e-20	-1.05295	0.228	0.685	3.1905e-16	2.00111	0.948157
Rps18	2.4808e-20	-0.351317	0.996	1	4.92687e-16	3.45965	3.10833
Ddx3y	2.61798e-20	0.678745	0.439	0	5.19932e-16	0	0.678745
Plagl1	2.93879e-20	-0.968098	0.106	0.527	5.83643e-16	1.32177	0.353672
Rps5	3.03689e-20	-0.401494	1	1	6.03127e-16	3.5661	3.16461
Tmem2	3.33845e-20	-0.841996	0.236	0.671	6.63017e-16	1.31072	0.46872
Hmcn1	9.96198e-20	-0.952145	0.167	0.582	1.97845e-15	1.39561	0.44347
Rpl10	1.15904e-19	-0.449355	1	1	2.30186e-15	3.62185	3.17249
Srgn	2.37791e-19	0.802736	0.907	0.719	4.72252e-15	1.44814	2.25088
Cfh	2.86475e-19	-1.2378	0.244	0.678	5.6894e-15	2.90108	1.66328
F2r	5.10739e-19	-0.770364	0.378	0.795	1.01433e-14	1.6682	0.89784
Lpl	5.80677e-19	1.20814	0.866	0.644	1.15323e-14	1.72487	2.93301
Cd9	8.26814e-19	-0.637401	0.508	0.925	1.64205e-14	2.35453	1.71712
Ptgs1	1.10535e-18	-0.822757	0.175	0.596	2.19522e-14	1.32338	0.500625
Ahsg	1.12188e-18	-1.12398	0.118	0.527	2.22805e-14	1.61152	0.487537
Vim	1.32005e-18	-0.688249	0.87	0.979	2.62163e-14	3.31878	2.63053
Eltd1	1.86611e-18	0.794596	0.89	0.74	3.7061e-14	1.21752	2.01211
H19	2.08544e-18	-1.50798	0.122	0.527	4.14169e-14	2.93949	1.43151
Rps6	2.75444e-18	-0.39281	1	1	5.47032e-14	3.58442	3.19161
Cd300lg	3.02942e-18	0.880911	0.919	0.849	6.01643e-14	1.90275	2.78366
Mgp	3.67131e-18	-1.14244	0.703	0.945	7.29123e-14	3.8874	2.74496
Rpl13	5.12331e-18	-0.341909	1	1	1.01749e-13	3.8741	3.53219
Rps19	5.33445e-18	-0.334972	1	1	1.05942e-13	3.73199	3.39702
Npr3	7.89242e-18	-1.20856	0.195	0.596	1.56743e-13	2.33007	1.12151
Rpl6	9.00111e-18	-0.396713	0.996	1	1.78762e-13	3.2728	2.87609
Tmsb10	1.16907e-17	-0.598486	0.898	0.993	2.32176e-13	3.29132	2.69283
Rpl36a	1.24471e-17	-0.443751	0.984	1	2.472e-13	2.97034	2.52659
Sparc	1.39182e-17	0.550873	1	0.966	2.76415e-13	2.80315	3.35403
Ccdc80	1.44892e-17	-0.679744	0.272	0.699	2.87755e-13	1.37832	0.698571
Retnlg	1.80492e-17	0.68736	0.386	0	3.58457e-13	0	0.68736
Grrp1	2.01519e-17	0.849033	0.598	0.178	4.00217e-13	0.308806	1.15784
Gpr56	2.02084e-17	0.819028	0.752	0.411	4.01338e-13	0.706647	1.52568
AW112010	2.89765e-17	0.841222	0.78	0.445	5.75472e-13	1.18342	2.02464
Rpl37a	3.16345e-17	-0.323672	1	1	6.2826e-13	3.95402	3.63035
Rps23	3.34297e-17	-0.302603	1	1	6.63913e-13	3.84611	3.54351
Cgnl1	4.00958e-17	-0.80708	0.248	0.658	7.96303e-13	1.52384	0.71676
Gas5	6.73608e-17	-0.687741	0.825	0.932	1.33779e-12	2.37901	1.69127
Lims2	7.13457e-17	0.709087	0.898	0.568	1.41692e-12	1.65844	2.36752
Rps6ka2	7.75701e-17	-0.834111	0.171	0.555	1.54054e-12	1.15514	0.321025
S100a13	7.94478e-17	0.566385	0.963	0.897	1.57783e-12	1.62392	2.19031
Rplp0	8.04042e-17	-0.371123	0.996	1	1.59683e-12	3.31882	2.9477
Atp2b4	8.17241e-17	-0.685556	0.272	0.658	1.62304e-12	1.13434	0.448787
Jund	1.24059e-16	-0.835287	0.776	0.945	2.46381e-12	2.40716	1.57187
Kazald1	1.63365e-16	-0.564764	0.154	0.548	3.24443e-12	0.85443	0.289666
Comp	1.66243e-16	-0.938553	0.102	0.466	3.3016e-12	1.46015	0.521599
Wipf3	1.96199e-16	-0.511752	0.057	0.39	3.89652e-12	0.616322	0.10457
Dhrs3	2.06031e-16	0.809986	0.805	0.521	4.09178e-12	0.866481	1.67647
Myl7	2.14738e-16	-0.508397	0.211	0.63	4.26471e-12	0.954935	0.446538
Zyx	2.7478e-16	-0.516217	0.545	0.877	5.45713e-12	1.43369	0.917478
Mal	6.54284e-16	-0.593843	0.089	0.438	1.29941e-11	0.836387	0.242544
Art4	7.34874e-16	-0.440279	0.057	0.384	1.45946e-11	0.544322	0.104042
Vwf	1.00173e-15	-0.792046	0.264	0.678	1.98944e-11	2.10005	1.30801
Apoe	1.37978e-15	-1.185	0.89	0.993	2.74025e-11	4.05096	2.86596
Rpl23	1.61498e-15	-0.275086	0.996	1	3.20735e-11	3.62795	3.35287
Irf8	1.6766e-15	-0.510258	0.089	0.425	3.32974e-11	0.626966	0.116708
1810011O10Rik	1.79762e-15	0.782222	0.797	0.493	3.57007e-11	1.16273	1.94495
Rpl23a	1.94553e-15	-0.29227	0.996	1	3.86382e-11	3.55857	3.2663
Gpm6a	2.23754e-15	-0.857772	0.138	0.486	4.44376e-11	1.19802	0.340249
Rps28	2.34249e-15	-0.358204	1	1	4.65219e-11	3.63842	3.28022
Rpl17	2.87162e-15	-0.326994	1	1	5.70304e-11	3.48972	3.16273
Spint2	3.43942e-15	-0.727883	0.211	0.575	6.83068e-11	1.22119	0.493308
Tmem100	3.50229e-15	-0.615601	0.11	0.466	6.95555e-11	0.930428	0.314827
Pla2g7	3.733e-15	-0.573477	0.102	0.445	7.41374e-11	0.855434	0.281957
Malat1	3.87052e-15	-0.543062	0.967	1	7.68686e-11	5.24072	4.69765
Pparg	4.05035e-15	0.895315	0.565	0.205	8.044e-11	0.306515	1.20183
Cd63	4.11501e-15	-0.709617	0.26	0.644	8.17241e-11	1.44882	0.739204
Rps15a	4.21323e-15	-0.303551	0.992	1	8.36747e-11	3.3072	3.00365
Sall1	5.57829e-15	-0.323752	0.049	0.363	1.10785e-10	0.437623	0.113871
Rpl13a	6.32742e-15	-0.274467	1	1	1.25663e-10	3.73254	3.45808
Cd81	6.80659e-15	0.449927	0.996	0.993	1.35179e-10	2.7686	3.21853
Enpp6	9.08187e-15	-0.498864	0.142	0.521	1.80366e-10	0.834495	0.335631
Lipe	1.0389e-14	0.714132	0.675	0.349	2.06325e-10	0.514712	1.22884
Pgm5	1.08325e-14	-0.640602	0.179	0.534	2.15134e-10	0.980565	0.339962
Gm1821	1.08367e-14	0.522379	0.923	0.877	2.15217e-10	1.51163	2.03401
Rps9	1.23013e-14	-0.338122	0.996	1	2.44305e-10	3.27274	2.93461
Ctsh	1.27717e-14	-0.674824	0.179	0.575	2.53645e-10	1.72436	1.04953
Dynll1	1.30154e-14	0.497995	0.959	0.87	2.58486e-10	1.93499	2.43299
Foxc1	1.47741e-14	-0.617194	0.195	0.568	2.93413e-10	1.09762	0.480422
Rps4x	1.51099e-14	-0.294957	1	1	3.00083e-10	3.5148	3.21985
S100a1	2.02733e-14	0.684078	0.846	0.747	4.02627e-10	1.03759	1.72167
Smoc1	2.23066e-14	-0.642667	0.11	0.452	4.43009e-10	0.999046	0.35638
Rpl4	2.4003e-14	-0.354455	0.988	0.986	4.767e-10	2.81372	2.45926
Tmem108	2.40433e-14	-0.469087	0.077	0.397	4.77501e-10	0.614724	0.145637
Pim3	2.63884e-14	0.766707	0.801	0.582	5.24074e-10	0.935813	1.70252
Rps3	2.67193e-14	-0.324796	0.996	0.993	5.30645e-10	3.34735	3.02255
Gapdh	2.68669e-14	0.600748	0.959	0.918	5.33577e-10	1.87924	2.47999
Fam101b	2.73633e-14	0.657101	0.785	0.377	5.43434e-10	1.07572	1.73282
Rpl36	2.90034e-14	-0.268407	0.996	1	5.76007e-10	3.30961	3.0412
Sepp1	3.15802e-14	-0.657017	0.963	1	6.27183e-10	3.06975	2.41273
Slc29a1	3.92145e-14	-0.491305	0.301	0.699	7.788e-10	1.01945	0.528142
Col4a2	4.11115e-14	0.693629	0.854	0.589	8.16475e-10	1.29703	1.99066
Eps8	4.23019e-14	-0.518623	0.187	0.548	8.40117e-10	0.804795	0.286172
Rsad2	4.48335e-14	0.980617	0.516	0.164	8.90393e-10	0.353257	1.33387
Ppap2a	5.05454e-14	0.856138	0.821	0.664	1.00383e-09	1.04803	1.90417
Nr4a1	5.49679e-14	-0.866474	0.26	0.616	1.09166e-09	1.411	0.54453
Foxc2	5.93642e-14	-0.527641	0.085	0.39	1.17897e-09	0.65547	0.12783
Colec11	5.99105e-14	-0.613955	0.089	0.418	1.18982e-09	0.905678	0.291724
Gm6222	6.03339e-14	0.523233	0.776	0.603	1.19823e-09	0.733371	1.2566
Tmem140	6.3188e-14	0.678305	0.711	0.418	1.25491e-09	0.549808	1.22811
Rps27	6.43251e-14	-0.370119	0.996	1	1.2775e-09	3.29964	2.92952
Rpl32	8.66696e-14	-0.263587	0.996	1	1.72126e-09	3.48531	3.22172
Cav1	8.75843e-14	0.496113	0.992	1	1.73942e-09	2.66308	3.1592
Rps16	1.00372e-13	-0.291318	1	1	1.99338e-09	3.56276	3.27144
Bnip3	1.00452e-13	0.923916	0.63	0.308	1.99498e-09	0.448146	1.37206
Cytl1	1.15991e-13	-0.664355	0.248	0.61	2.30358e-09	2.34358	1.67923
Fxyd6	1.16553e-13	-0.633019	0.28	0.678	2.31474e-09	1.24985	0.616834
Ckb	1.32931e-13	1.03697	0.606	0.295	2.64001e-09	0.461291	1.49826
Cav2	1.38435e-13	0.520041	0.967	0.87	2.74932e-09	1.8087	2.32874
Rpl11	1.43133e-13	-0.298949	1	1	2.84263e-09	3.24142	2.94247
Rpl14	1.48184e-13	-0.320627	0.996	1	2.94293e-09	3.21623	2.89561
Fam174b	1.71489e-13	-0.519027	0.126	0.459	3.40578e-09	0.831402	0.312375
Rpl35	1.92736e-13	-0.282027	1	1	3.82774e-09	3.50316	3.22113
Rpl35a	2.0508e-13	-0.254392	1	1	4.0729e-09	3.62609	3.3717
Ldha	2.0565e-13	0.648599	0.939	0.87	4.0842e-09	1.58875	2.23735
Ctsk	2.24701e-13	-0.357264	0.045	0.322	4.46257e-09	0.43555	0.0782861
Anxa2	2.40354e-13	0.497597	0.959	0.877	4.77344e-09	1.74516	2.24276
Kank1	2.45238e-13	-0.530499	0.146	0.493	4.87042e-09	0.900144	0.369644
Meis2	2.60854e-13	-0.423941	0.085	0.384	5.18056e-09	0.536907	0.112966
Ptpn14	2.68416e-13	-0.577874	0.215	0.568	5.33074e-09	0.959331	0.381457
Ppp1r15a	2.76146e-13	-0.521387	0.26	0.637	5.48426e-09	0.993518	0.472131
Rbms3	2.95071e-13	-0.329993	0.061	0.349	5.86011e-09	0.424152	0.0941596
Rps3a	3.03385e-13	-0.284439	1	1	6.02523e-09	3.3299	3.04546
Dcn	3.47035e-13	-0.728627	0.512	0.815	6.89212e-09	2.31659	1.58796
Aldoa	3.54701e-13	0.512666	0.967	0.966	7.04437e-09	1.93356	2.44623
Plvap	4.45548e-13	-0.875957	0.256	0.603	8.84858e-09	2.21371	1.33775
Rpl9	4.59932e-13	-0.275341	1	1	9.13425e-09	3.52809	3.25275
Pth1r	4.60127e-13	0.730781	0.39	0.062	9.13813e-09	0.107346	0.838127
Rcn3	4.66155e-13	-0.534544	0.163	0.507	9.25784e-09	0.872924	0.33838
Psen2	4.96897e-13	-0.529117	0.15	0.479	9.86837e-09	0.771271	0.242155
Cdh11	5.10384e-13	-0.535176	0.102	0.438	1.01362e-08	0.928315	0.393139
Sema7a	5.8514e-13	0.735435	0.492	0.164	1.16209e-08	0.215228	0.950663
Xdh	6.17952e-13	0.82921	0.695	0.473	1.22725e-08	0.713621	1.54283
Megf6	6.37877e-13	-0.316379	0.049	0.315	1.26682e-08	0.389948	0.0735692
Phospho1	6.72749e-13	0.785549	0.508	0.185	1.33608e-08	0.268313	1.05386
Spon1	7.11028e-13	-0.465265	0.114	0.445	1.4121e-08	0.834474	0.369209
8430408G22Rik	8.66386e-13	0.622251	0.841	0.432	1.72064e-08	2.18449	2.80674
Emp3	9.30839e-13	-0.499583	0.207	0.562	1.84865e-08	1.01609	0.516511
Hes1	9.80982e-13	-0.663433	0.305	0.651	1.94823e-08	1.26903	0.605598
Gata6	1.03005e-12	-0.44213	0.154	0.493	2.04568e-08	0.723096	0.280966
Fstl1	1.10675e-12	-0.335631	0.244	0.637	2.19801e-08	1.02722	0.691589
Tmem176b	1.13845e-12	-0.581629	0.419	0.74	2.26095e-08	1.60057	1.01894
Atpif1	1.19066e-12	-0.461282	0.476	0.829	2.36466e-08	1.34541	0.884128
Sgk1	1.34614e-12	0.591293	0.947	0.897	2.67343e-08	2.29523	2.88652
Cyp1a1	1.49258e-12	1.05746	0.297	0.007	2.96426e-08	0.00632368	1.06378
C1qtnf9	1.5924e-12	0.589288	0.809	0.411	3.16251e-08	1.37677	1.96606
Rasgef1b	1.61678e-12	-0.420121	0.077	0.356	3.21093e-08	0.548894	0.128773
Atp1b3	1.70337e-12	-0.594208	0.516	0.788	3.38289e-08	1.62789	1.03368
Slc39a8	1.73609e-12	-0.292824	0.02	0.247	3.44787e-08	0.327049	0.0342245
Rhoa	1.8007e-12	0.40121	0.98	0.952	3.57619e-08	1.81583	2.21704
Car8	1.97078e-12	-0.447285	0.435	0.815	3.91398e-08	1.41582	0.968534
Pdlim3	2.15723e-12	-0.502224	0.11	0.411	4.28427e-08	0.696652	0.194427
Picalm	2.45316e-12	0.702369	0.74	0.568	4.87198e-08	0.836419	1.53879
Mcf2l	2.58141e-12	0.679468	0.65	0.37	5.12668e-08	0.526713	1.20618
Ptrf	2.71889e-12	0.499509	0.996	0.911	5.39972e-08	2.25309	2.7526
Cp	2.82657e-12	-0.657059	0.191	0.521	5.61357e-08	1.15885	0.501792
Jup	3.0202e-12	0.561261	0.813	0.541	5.99813e-08	1.02037	1.58163
Mat2a	3.40694e-12	-0.536977	0.659	0.877	6.76618e-08	1.80499	1.26801
Plin2	4.24059e-12	0.738327	0.614	0.349	8.42182e-08	0.43129	1.16962
Hand2	4.9559e-12	-0.397409	0.093	0.39	9.84242e-08	0.582283	0.184874
Pir	5.21739e-12	-0.550046	0.089	0.37	1.03617e-07	0.706441	0.156396
Trf	5.78236e-12	-0.504068	0.114	0.411	1.14838e-07	0.714803	0.210735
Pkp4	6.08492e-12	0.76618	0.654	0.418	1.20847e-07	0.559323	1.3255
Ybx1	6.11017e-12	0.401221	0.992	0.973	1.21348e-07	2.65302	3.05424
Gpr124	7.33307e-12	-0.385045	0.134	0.452	1.45635e-07	0.710534	0.325489
Fam117b	1.00565e-11	0.800792	0.524	0.233	1.99721e-07	0.291953	1.09274
Tmem176a	1.0559e-11	-0.515217	0.256	0.596	2.09702e-07	1.05094	0.535719
Gucy1a3	1.0575e-11	-0.356619	0.041	0.288	2.1002e-07	0.469376	0.112757
Zfp521	1.18533e-11	-0.317986	0.081	0.356	2.35407e-07	0.430312	0.112326
Pgcp	1.2715e-11	-0.418638	0.122	0.425	2.52521e-07	0.647775	0.229136
Rps13	1.5137e-11	-0.279661	0.988	0.993	3.0062e-07	3.07781	2.79815
Itm2c	1.6408e-11	-0.501344	0.577	0.849	3.25863e-07	1.56798	1.06663
Igfbp7	1.96657e-11	0.450466	0.959	0.884	3.9056e-07	2.85466	3.30513
Vamp5	2.19272e-11	-0.459503	0.541	0.856	4.35474e-07	1.43233	0.972822
Tlcd2	2.22636e-11	-0.272577	0.041	0.274	4.42154e-07	0.334228	0.0616511
Clic5	2.60993e-11	0.570845	0.707	0.445	5.18332e-07	0.715333	1.28618
Cirbp	2.61837e-11	-0.429801	0.268	0.61	5.20009e-07	0.823948	0.394147
A130040M12Rik	2.77553e-11	-0.632004	0.146	0.452	5.51219e-07	0.998699	0.366695
Ppp1r14a	2.86729e-11	-0.449405	0.11	0.39	5.69444e-07	0.626923	0.177518
Anxa3	3.01008e-11	0.502259	0.837	0.678	5.97802e-07	1.11592	1.61818
Cox5a	3.04647e-11	0.475778	0.898	0.781	6.05029e-07	1.17507	1.65085
Lmo4	3.56364e-11	-0.529436	0.293	0.603	7.07739e-07	1.08408	0.554648
Cxx1a	3.83215e-11	0.639545	0.642	0.377	7.61066e-07	0.560396	1.19994
Rps2	4.02369e-11	-0.279897	0.984	1	7.99105e-07	3.02964	2.74974
Ecm1	4.18763e-11	-0.450012	0.26	0.589	8.31664e-07	0.993671	0.543659
Cxcl16	4.31166e-11	-0.356406	0.297	0.664	8.56295e-07	0.979055	0.622648
Leprel2	4.65693e-11	-0.409946	0.118	0.411	9.24866e-07	0.623094	0.213148
Maged1	6.00918e-11	-0.48505	0.264	0.582	1.19342e-06	0.920709	0.435659
Srrm1	6.07234e-11	-0.350898	0.362	0.685	1.20597e-06	0.917564	0.566666
Flrt2	6.49325e-11	-0.31194	0.069	0.315	1.28956e-06	0.400754	0.088814
B4galt6	6.82279e-11	-0.340772	0.069	0.322	1.35501e-06	0.458659	0.117887
Cd302	7.07453e-11	-0.442491	0.211	0.514	1.405e-06	0.774295	0.331803
Oaf	7.22289e-11	-0.411151	0.102	0.377	1.43447e-06	0.614079	0.202928
Eif2s3y	7.62605e-11	0.357334	0.248	0	1.51453e-06	0	0.357334
Myl6	7.81704e-11	0.319129	0.996	1	1.55246e-06	2.8023	3.12143
Myl12b	8.67679e-11	0.392799	0.984	0.89	1.72321e-06	1.61826	2.01106
0610007N19Rik	8.88487e-11	-0.334463	0.077	0.329	1.76454e-06	0.43167	0.097207
Hrct1	9.92484e-11	0.751864	0.642	0.397	1.97107e-06	0.555204	1.30707
Acvrl1	1.0175e-10	0.593045	0.744	0.568	2.02075e-06	0.863155	1.4562
Tmem164	1.04115e-10	-0.348533	0.122	0.404	2.06772e-06	0.522851	0.174318
Tbc1d8	1.10344e-10	-0.311558	0.122	0.404	2.19143e-06	0.466739	0.155181
Slc6a6	1.1047e-10	0.538751	0.74	0.425	2.19393e-06	1.32741	1.86616
Epas1	1.19912e-10	0.584693	0.947	0.87	2.38146e-06	1.80353	2.38822
Il6st	1.21011e-10	-0.542258	0.39	0.671	2.40327e-06	1.24788	0.705622
B4galt4	1.23504e-10	0.646477	0.626	0.377	2.45279e-06	0.4711	1.11758
S100a6	1.27881e-10	0.771027	0.846	0.61	2.53971e-06	1.60444	2.37547
Sfxn1	1.33457e-10	-0.360008	0.211	0.541	2.65045e-06	0.713051	0.353042
Vcam1	1.3475e-10	-0.489579	0.199	0.527	2.67613e-06	1.3169	0.827318
Cdh5	1.34785e-10	0.377837	0.984	0.938	2.67683e-06	2.16721	2.54505
Cish	1.57287e-10	-0.26027	0.098	0.377	3.12372e-06	0.43035	0.170079
Angptl4	1.64788e-10	0.703292	0.341	0.062	3.27269e-06	0.0913591	0.794651
Rpl22l1	1.7149e-10	-0.399517	0.841	0.932	3.40579e-06	2.08011	1.68059
Gm6402	1.73869e-10	0.461173	0.793	0.671	3.45303e-06	0.840768	1.30194
Ifi203	1.90081e-10	0.611558	0.545	0.24	3.77501e-06	0.408373	1.01993
Aldh2	1.98646e-10	-0.49959	0.74	0.87	3.94512e-06	1.93285	1.43326
Gpr116	2.08955e-10	0.452175	0.939	0.904	4.14984e-06	1.69147	2.14365
Irf7	2.32878e-10	0.734927	0.488	0.199	4.62495e-06	0.317719	1.05265
Ecm2	2.66692e-10	-0.404401	0.159	0.445	5.29649e-06	0.638585	0.234184
1190007F08Rik	3.01643e-10	-0.254356	0.049	0.274	5.99064e-06	0.323049	0.0686933
Ltbp4	3.12778e-10	-0.446026	0.846	0.959	6.21177e-06	2.43341	1.98739
Adora2a	3.14625e-10	0.57493	0.411	0.116	6.24844e-06	0.202071	0.777001
Gpr182	3.30983e-10	-0.468076	0.22	0.521	6.57333e-06	1.01401	0.545938
Mndal	3.38116e-10	0.674355	0.533	0.247	6.71499e-06	0.408184	1.08254
Efnb1	3.519e-10	0.561877	0.614	0.308	6.98873e-06	0.613227	1.1751
Lum	3.52587e-10	-0.711505	0.146	0.425	7.00238e-06	1.18927	0.477762
Pla2g4a	3.54724e-10	-0.262036	0.045	0.267	7.04481e-06	0.32756	0.0655242
Spnb2	4.00721e-10	0.389005	0.996	0.986	7.95832e-06	2.27219	2.6612
Mdfi	4.41818e-10	-0.328199	0.077	0.322	8.7745e-06	0.431201	0.103002
Bmpr1a	4.48066e-10	-0.386423	0.073	0.308	8.89859e-06	0.493463	0.10704
Psap	4.52155e-10	0.351527	0.984	0.973	8.97979e-06	2.01661	2.36814
Per1	4.83662e-10	-0.433774	0.224	0.527	9.60552e-06	0.741401	0.307627
Sh3bgrl3	5.15603e-10	0.399383	0.943	0.863	1.02399e-05	1.6083	2.00768
Esam	5.35684e-10	0.387488	0.976	0.938	1.06387e-05	2.07315	2.46064
Gpx4	5.92395e-10	0.367766	0.992	0.973	1.1765e-05	2.15106	2.51882
Mmrn2	6.32659e-10	-0.447813	0.817	0.938	1.25646e-05	2.04655	1.59874
Lbp	7.26909e-10	-0.334838	0.081	0.336	1.44364e-05	0.516327	0.181488
Btnl9	7.45021e-10	0.614825	0.463	0.178	1.47961e-05	0.288711	0.903536
Tpm4	7.70805e-10	0.37002	0.967	0.925	1.53082e-05	1.83414	2.20416
Arhgef15	8.72871e-10	0.490298	0.789	0.623	1.73352e-05	0.920839	1.41114
Arhgdib	9.38969e-10	-0.478371	0.232	0.521	1.86479e-05	0.922015	0.443644
Itm2a	1.04728e-09	-0.291533	0.077	0.315	2.07991e-05	0.410371	0.118838
Sost	1.05626e-09	-0.374099	0.028	0.219	2.09772e-05	0.450129	0.0760297
Jam2	1.06929e-09	0.447541	0.874	0.733	2.1236e-05	1.29958	1.74712
Maged2	1.21807e-09	-0.589634	0.15	0.418	2.41909e-05	0.872536	0.282902
Egr1	1.24628e-09	-0.692944	0.374	0.644	2.47512e-05	1.55742	0.864477
Bmx	1.28986e-09	-0.52004	0.134	0.404	2.56166e-05	0.839686	0.319646
Slc16a2	1.34899e-09	-0.458041	0.207	0.486	2.67909e-05	0.762841	0.3048
Selm	1.51392e-09	-0.36466	0.841	0.925	3.00664e-05	1.92592	1.56126
Stom	1.66858e-09	0.497757	0.496	0.212	3.3138e-05	0.310574	0.808331
D19Wsu162e	1.7356e-09	-0.478489	0.26	0.534	3.44689e-05	0.877516	0.399027
Gas6	1.75579e-09	-0.469713	0.699	0.877	3.487e-05	1.90697	1.43726
Arl4a	1.78006e-09	-0.54254	0.427	0.678	3.5352e-05	1.23039	0.687846
Nck1	1.95201e-09	0.588671	0.642	0.459	3.8767e-05	0.562431	1.1511
Jun	1.99257e-09	-0.596595	0.699	0.87	3.95725e-05	2.22948	1.63288
Lmo1	2.07213e-09	0.526116	0.407	0.116	4.11526e-05	0.229036	0.755151
Bex4	2.18024e-09	-0.452475	0.049	0.253	4.32996e-05	0.539558	0.0870837
Tfpi	2.19083e-09	-0.403494	0.248	0.541	4.35098e-05	0.812515	0.409021
Blvrb	2.30622e-09	-0.457296	0.309	0.596	4.58015e-05	0.982699	0.525403
Cldn15	2.69631e-09	0.550483	0.382	0.13	5.35487e-05	0.125211	0.675693
Slc45a3	2.90867e-09	-0.279002	0.045	0.247	5.77663e-05	0.363754	0.0847522
Ucp1	2.90958e-09	0.586255	0.211	0	5.77843e-05	0	0.586255
Kank3	3.18631e-09	0.467409	0.85	0.726	6.32801e-05	1.19199	1.6594
Spry1	3.21775e-09	0.455682	0.407	0.137	6.39045e-05	0.205677	0.661359
Plac9	3.23363e-09	-0.757768	0.411	0.671	6.42199e-05	1.95484	1.19707
Anxa6	3.23712e-09	-0.403457	0.337	0.637	6.42893e-05	0.942636	0.539179
Dpp4	3.33345e-09	-0.325117	0.033	0.219	6.62023e-05	0.390874	0.0657575
Tcf15	3.35218e-09	0.461038	0.813	0.459	6.65743e-05	1.58172	2.04275
Nr2f2	3.5881e-09	-0.498109	0.195	0.459	7.12597e-05	0.857996	0.359887
Srsf5	3.68487e-09	-0.324306	0.805	0.966	7.31815e-05	1.70317	1.37887
Gata4	3.99179e-09	-0.261171	0.073	0.301	7.9277e-05	0.389972	0.128801
Ntn1	4.19987e-09	-0.346299	0.179	0.459	8.34095e-05	0.680471	0.334172
Bgn	4.26254e-09	-0.605338	0.463	0.692	8.4654e-05	2.02234	1.417
Cdc42ep5	4.49494e-09	-0.315184	0.175	0.452	8.92696e-05	0.648822	0.333639
Fosl2	4.70947e-09	-0.383897	0.207	0.5	9.353e-05	0.734347	0.35045
Nfia	4.7674e-09	-0.479766	0.528	0.76	9.46806e-05	1.4231	0.943333
Ipo11	4.84683e-09	-0.344228	0.224	0.527	9.6258e-05	0.705875	0.361647
Hpcal1	4.8812e-09	0.52029	0.736	0.63	9.69406e-05	0.749172	1.26946
Ngfrap1	4.99277e-09	-0.3304	0.244	0.548	9.91564e-05	0.686447	0.356047
Zcchc7	5.05041e-09	-0.270387	0.11	0.363	0.000100301	0.435523	0.165136
Cdkn1a	5.17187e-09	0.456585	0.858	0.623	0.000102713	1.75442	2.21101
Gabarapl1	5.53314e-09	-0.475037	0.642	0.822	0.000109888	1.7077	1.23266
Plxnc1	5.80958e-09	-0.292834	0.045	0.24	0.000115378	0.347293	0.0544583
Igfbp5	6.05112e-09	-1.11154	0.171	0.418	0.000120175	2.20396	1.09242
Marcksl1	6.21755e-09	-0.417358	0.118	0.37	0.000123481	0.619663	0.202305
Rgs3	6.22462e-09	-0.434853	0.516	0.753	0.000123621	1.27948	0.844627
Rpl31-ps12	6.41208e-09	0.290805	0.984	0.993	0.000127344	2.12769	2.41849
Bcl2l1	6.9238e-09	0.50735	0.691	0.527	0.000137507	0.696242	1.20359
Pbx1	7.1349e-09	-0.384078	0.195	0.466	0.000141699	0.66906	0.284982
Ptma	7.35622e-09	0.265377	0.996	1	0.000146095	3.18171	3.44708
Kcna5	7.92103e-09	0.449828	0.654	0.37	0.000157312	0.760338	1.21017
Cenpt	7.93901e-09	-0.376152	0.171	0.432	0.000157669	0.60494	0.228788
Gm1673	8.03224e-09	-0.400462	0.297	0.568	0.00015952	0.876704	0.476242
Ablim3	8.10398e-09	0.504723	0.683	0.411	0.000160945	0.822248	1.32697
Ndrg2	8.95047e-09	-0.281825	0.085	0.315	0.000177756	0.421488	0.139663
Fam162a	9.14157e-09	-0.546292	0.39	0.651	0.000181552	1.20249	0.656196
Cltb	9.31377e-09	0.417143	0.846	0.678	0.000184972	1.11253	1.52968
Sparcl1	1.00297e-08	0.41483	0.898	0.555	0.000199191	2.26052	2.67535
Kcnq1ot1	1.1795e-08	-0.453984	0.252	0.527	0.000234249	0.962348	0.508365
Phpt1	1.19237e-08	-0.362117	0.244	0.527	0.000236804	0.732189	0.370073
Ccdc85a	1.28801e-08	0.512742	0.48	0.205	0.000255798	0.397309	0.910051
Nipbl	1.46603e-08	-0.358568	0.289	0.589	0.000291154	0.80856	0.449992
Epha7	1.51581e-08	-0.259204	0.016	0.171	0.000301039	0.280644	0.0214398
Rasgrp2	1.72042e-08	0.4883	0.443	0.192	0.000341676	0.246826	0.735126
Rpl7a	1.84084e-08	-0.28422	0.963	1	0.00036559	2.55329	2.26907
Myl12a	1.88599e-08	0.264671	0.996	1	0.000374558	2.61761	2.88228
Podxl	1.90236e-08	0.450836	0.841	0.753	0.000377809	1.27553	1.72637
Fam100b	1.98548e-08	0.428542	0.528	0.267	0.000394316	0.351184	0.779726
Rpsa	2.08701e-08	-0.260559	0.988	1	0.00041448	2.71302	2.45246
Serinc3	2.13731e-08	0.360969	0.984	0.973	0.00042447	2.18195	2.54292
Rac1	2.26333e-08	0.313278	0.967	0.938	0.000449497	1.71915	2.03243
Emb	2.35961e-08	-0.408499	0.065	0.267	0.000468618	0.555051	0.146552
Il4ra	2.37523e-08	0.466644	0.467	0.219	0.000471721	0.275463	0.742107
Gsn	2.52921e-08	-0.310207	0.675	0.904	0.0005023	1.4665	1.15629
Ccdc85b	2.63521e-08	0.376809	0.919	0.884	0.000523353	1.61253	1.98934
Stxbp6	2.65579e-08	-0.306189	0.167	0.438	0.000527439	0.574184	0.267995
Fam89a	2.9028e-08	0.461373	0.329	0.096	0.000576496	0.10263	0.564004
Rfk	2.95034e-08	-0.297294	0.321	0.616	0.000585937	0.904834	0.60754
Gpr160	3.22924e-08	0.420699	0.268	0.048	0.000641328	0.0608299	0.481529
Adamts9	3.28928e-08	0.499256	0.354	0.116	0.000653251	0.126053	0.625309
Pla2g12a	3.45706e-08	-0.263797	0.215	0.5	0.000686571	0.570996	0.307199
Gnb1	3.5702e-08	0.348143	0.935	0.904	0.000709041	1.70067	2.04882
Rhob	3.78571e-08	0.371344	0.907	0.836	0.000751842	1.96699	2.33833
Fam63b	3.82388e-08	-0.340441	0.325	0.616	0.000759423	0.878831	0.538391
Gnb4	3.90429e-08	-0.29196	0.211	0.5	0.000775392	0.608925	0.316965
Sox17	4.01212e-08	0.475487	0.634	0.342	0.000796806	0.902905	1.37839
Sfr1	4.02879e-08	-0.372662	0.553	0.801	0.000800117	1.32019	0.947528
Fkbp10	4.30385e-08	-0.256953	0.093	0.308	0.000854745	0.357725	0.100772
Casp6	4.4184e-08	-0.28353	0.228	0.521	0.000877494	0.657476	0.373946
Tgfbi	4.74428e-08	-0.634357	0.106	0.322	0.000942214	0.929384	0.295027
Gng11	4.78945e-08	0.327471	0.984	0.986	0.000951185	2.76295	3.09042
Phactr2	5.10903e-08	-0.366918	0.476	0.753	0.00101465	1.17868	0.811765
Lysmd2	5.11236e-08	-0.333558	0.394	0.705	0.00101531	1.02567	0.692108
Ptplad1	5.19939e-08	-0.26653	0.089	0.295	0.0010326	0.392087	0.125557
St6gal1	5.33433e-08	-0.282097	0.102	0.322	0.0010594	0.43728	0.155183
BC017612	5.57028e-08	0.386452	0.74	0.521	0.00110626	0.960676	1.34713
Aplp2	5.57865e-08	-0.40417	0.959	0.993	0.00110792	2.69331	2.28914
Gem	5.99706e-08	-0.252498	0.041	0.212	0.00119102	0.296889	0.0443909
Sik1	6.20801e-08	-0.346158	0.26	0.541	0.00123291	0.822414	0.476256
Slco2b1	6.28166e-08	0.46971	0.366	0.123	0.00124754	0.180641	0.650351
H3f3a	6.46392e-08	0.270052	0.992	0.993	0.00128373	2.30797	2.57802
Wdr26	6.54142e-08	-0.27729	0.301	0.603	0.00129913	0.754397	0.477107
Id2	6.97532e-08	-0.52347	0.402	0.658	0.0013853	1.58368	1.0602
Unc45b	6.98404e-08	0.388549	0.915	0.795	0.00138703	1.49241	1.88096
Wdr89	7.15511e-08	0.369707	0.882	0.836	0.001421	1.3024	1.67211
Amotl1	7.442e-08	-0.369839	0.402	0.678	0.00147798	0.998121	0.628282
Gimap4	7.91045e-08	0.399175	0.789	0.644	0.00157101	1.03683	1.436
Spna2	7.95919e-08	0.4538	0.85	0.74	0.00158069	1.15162	1.60542
Son	8.03704e-08	-0.314957	0.833	0.959	0.00159616	1.83349	1.51854
D8Ertd82e	8.19701e-08	0.378569	0.35	0.116	0.00162793	0.169814	0.548383
Top1	8.24119e-08	-0.362171	0.504	0.753	0.0016367	1.15496	0.792786
Ywhah	8.24422e-08	0.364519	0.87	0.76	0.0016373	1.26369	1.6282
Retnla	9.07096e-08	0.312774	0.215	0.021	0.00180149	0.0260492	0.338823
Gmds	9.2007e-08	-0.257342	0.163	0.418	0.00182726	0.512503	0.255161
Selenbp1	9.45848e-08	-0.382401	0.199	0.438	0.00187845	0.701129	0.318727
Cdc42	9.49111e-08	0.300953	0.967	0.918	0.00188493	1.69533	1.99628
2410006H16Rik	9.73765e-08	-0.421185	0.447	0.712	0.0019339	1.2214	0.800218
Il11ra1	1.02368e-07	-0.410133	0.293	0.548	0.00203302	0.844695	0.434562
Rnase4	1.0453e-07	-0.307541	0.167	0.425	0.00207596	0.593109	0.285568
Akap2	1.10838e-07	0.333699	0.907	0.829	0.00220125	1.46472	1.79842
Acvr1	1.11872e-07	-0.303545	0.167	0.404	0.00222178	0.534694	0.231149
Nudt4	1.1463e-07	-0.379776	0.496	0.74	0.00227655	1.28332	0.903548
Ushbp1	1.1627e-07	0.361239	0.846	0.733	0.00230912	1.26392	1.62516
Kdelc2	1.2855e-07	-0.264917	0.13	0.349	0.00255299	0.419492	0.154575
Cox7a2l	1.3463e-07	-0.293836	0.886	0.945	0.00267374	2.11516	1.82132
Ephx2	1.39797e-07	-0.347452	0.098	0.308	0.00277637	0.608043	0.260591
Rbm39	1.44949e-07	-0.32043	0.667	0.849	0.00287868	1.47594	1.15551
Kitl	1.4496e-07	0.38702	0.756	0.562	0.0028789	1.02022	1.40724
Ednrb	1.65556e-07	-0.538135	0.472	0.726	0.00328794	1.52036	0.982223
Mlec	1.73077e-07	0.466943	0.451	0.24	0.00343731	0.26043	0.727373
Nsa2	1.73575e-07	-0.352377	0.48	0.753	0.0034472	1.09297	0.740595
Mgst1	1.93757e-07	-0.396015	0.346	0.623	0.00384802	1.16977	0.773755
Zbtb4	1.97072e-07	-0.322715	0.419	0.678	0.00391384	0.951784	0.629069
Rftn1	2.09022e-07	0.426104	0.561	0.315	0.00415117	0.533557	0.95966
Atox1	2.51153e-07	0.323166	0.911	0.897	0.0049879	1.67254	1.99571
Ehd1	2.89295e-07	0.394498	0.874	0.822	0.00574539	1.25571	1.65021
Plxnd1	2.92696e-07	-0.301329	0.549	0.781	0.00581294	1.19482	0.893489
Uaca	3.02164e-07	0.471665	0.602	0.418	0.00600099	0.558352	1.03002
Tagln2	3.25694e-07	0.290168	0.955	0.945	0.00646828	2.14828	2.43845
Lass4	3.335e-07	-0.30055	0.289	0.562	0.00662332	0.73582	0.435269
Max	3.51194e-07	0.544479	0.549	0.384	0.0069747	0.466151	1.01063
Fhl2	3.58376e-07	-0.348458	0.089	0.281	0.00711734	0.495636	0.147179
Tspan3	3.66425e-07	-0.294403	0.248	0.521	0.00727719	0.699507	0.405104
Cyp4b1	3.78031e-07	0.528104	0.602	0.349	0.00750769	0.9269	1.455
Ece1	3.86011e-07	-0.288972	0.768	0.925	0.00766618	1.99129	1.70232
Nts	4.02992e-07	-0.591357	0.077	0.26	0.00800342	0.954417	0.36306
Cycs	4.25457e-07	0.409409	0.805	0.712	0.00844958	1.08498	1.49438
Lyl1	4.48285e-07	-0.263303	0.22	0.473	0.00890294	0.568833	0.30553
Thbd	4.67103e-07	0.364202	0.76	0.616	0.00927666	1.08202	1.44622
Sfrs18	4.93794e-07	-0.287433	0.411	0.692	0.00980674	0.935385	0.647952
Cebpd	4.95852e-07	-0.494007	0.589	0.767	0.00984762	1.65302	1.15901
Gna11	5.37052e-07	0.348282	0.764	0.644	0.0106658	0.904204	1.25249
Tm4sf1	5.72593e-07	-0.586663	0.984	0.986	0.0113717	3.81465	3.22799
Ier2	5.88424e-07	-0.410868	0.659	0.856	0.0116861	1.68465	1.27378
Rapgef4	5.89272e-07	0.350281	0.35	0.116	0.0117029	0.199951	0.550232
Capn2	6.03725e-07	0.424573	0.744	0.63	0.01199	0.899755	1.32433
Uqcrq	6.07928e-07	0.346081	0.878	0.829	0.0120734	1.33412	1.6802
Pde4b	6.3521e-07	-0.367225	0.268	0.5	0.0126153	0.742461	0.375236
Sntb2	6.4041e-07	-0.297766	0.211	0.438	0.0127185	0.572969	0.275204
Itpripl1	6.54076e-07	0.481769	0.415	0.192	0.01299	0.293693	0.775462
Smtnl2	6.55259e-07	-0.262034	0.106	0.308	0.0130134	0.428096	0.166061
Degs1	6.89872e-07	-0.315819	0.512	0.753	0.0137009	1.24954	0.933719
Ifit2	7.0403e-07	0.393245	0.276	0.068	0.013982	0.145819	0.539064
Fas	7.99315e-07	0.449192	0.602	0.411	0.0158744	0.59653	1.04572
Ccnl1	8.51019e-07	-0.285703	0.313	0.568	0.0169012	0.784264	0.498561
Mafb	8.65748e-07	-0.258601	0.045	0.199	0.0171938	0.325693	0.0670919
Fuca1	1.01386e-06	-0.294528	0.382	0.637	0.0201352	0.868362	0.573833
Pde2a	1.05491e-06	0.477499	0.61	0.418	0.0209505	0.726512	1.20401
Dnajc1	1.15136e-06	-0.26491	0.203	0.438	0.0228659	0.537107	0.272197
Eef1b2	1.20542e-06	-0.255733	0.878	0.952	0.0239397	2.01265	1.75691
Ucp2	1.20579e-06	0.52778	0.74	0.658	0.0239469	0.987512	1.51529
Ndufc2	1.21143e-06	0.404478	0.858	0.884	0.0240589	1.25997	1.66445
Tspan7	1.22492e-06	0.352766	0.858	0.705	0.0243269	1.56304	1.91581
Cebpb	1.23081e-06	-0.546618	0.325	0.562	0.0244438	1.05906	0.512444
Abcb1b	1.2709e-06	0.417107	0.362	0.144	0.0252401	0.208077	0.625184
Npm1	1.29301e-06	-0.272922	0.748	0.938	0.0256791	1.62518	1.35226
Nos3	1.30235e-06	-0.336587	0.435	0.671	0.0258647	1.03728	0.700689
Bclaf1	1.30324e-06	-0.296725	0.317	0.575	0.0258823	0.761843	0.465119
Chmp5	1.30616e-06	0.345602	0.772	0.705	0.0259404	0.908818	1.25442
Zmynd15	1.30742e-06	-0.257934	0.085	0.26	0.0259653	0.351293	0.0933596
Rcan1	1.43463e-06	-0.267328	0.215	0.459	0.0284918	0.616589	0.349261
Airn	1.45049e-06	-0.313464	0.195	0.411	0.0288067	0.591629	0.278165
Lnx1	1.49398e-06	0.359571	0.427	0.185	0.0296704	0.347748	0.707319
Hspa1a	1.51355e-06	1.06148	0.293	0.096	0.0300591	0.156526	1.21801
Rsu1	1.59725e-06	-0.316416	0.606	0.788	0.0317215	1.30835	0.991932
Fkbp2	1.60339e-06	-0.307288	0.285	0.521	0.0318433	0.748174	0.440886
Ppp3ca	1.60891e-06	-0.27832	0.382	0.63	0.0319529	0.870087	0.591768
Cxx1b	1.6808e-06	0.44577	0.634	0.473	0.0333808	0.722503	1.16827
Fam176a	1.76161e-06	0.327702	0.431	0.205	0.0349856	0.368347	0.696049
Tecr	1.83944e-06	-0.321768	0.435	0.678	0.0365313	0.976107	0.654339
Foxp1	2.18658e-06	-0.300986	0.541	0.767	0.0434256	1.3232	1.02221
Mll5	2.20435e-06	-0.277851	0.52	0.76	0.0437785	1.07552	0.797669
Gaa	2.2672e-06	-0.287328	0.199	0.432	0.0450266	0.618592	0.331265
Rnf138	2.32558e-06	-0.268249	0.187	0.404	0.046186	0.527031	0.258783
Mcc	2.43212e-06	0.431249	0.415	0.226	0.0483018	0.230662	0.661911
Sncg	2.45374e-06	0.560545	0.402	0.205	0.0487314	0.332327	0.892872

## Sheet: Kidney3m
	p_val	avg_logFC	pct.1	pct.2	p_val_adj	female	male
Xist	2.21805e-44	-2.25833	0	0.961	4.40505e-40	2.25833	0
Kap	4.11232e-30	2.0316	0.944	0.211	8.16707e-26	0.326454	2.35806
Rn45s	2.67515e-15	-2.07937	0.993	1	5.31285e-11	4.94076	2.86139
Hsp90ab1	7.55096e-15	-0.489884	0.986	0.987	1.49962e-10	3.32324	2.83335
Spnb2	2.98714e-13	-0.698265	0.778	0.974	5.93246e-09	2.3473	1.64903
F8	8.15076e-13	-0.945582	0.299	0.724	1.61874e-08	1.52836	0.582778
Ptprb	7.79164e-11	-0.559711	0.84	0.947	1.54742e-06	2.40671	1.847
Kdr	9.38521e-11	-0.708952	0.694	0.921	1.8639e-06	2.23178	1.52283
Ubb	9.40064e-11	0.308936	1	1	1.86697e-06	3.29774	3.60667
1190002H23Rik	2.73225e-10	0.952223	0.896	0.697	5.42624e-06	2.50419	3.45642
Clic5	3.4724e-10	-0.765949	0.458	0.789	6.89619e-06	1.67596	0.910014
Tpt1	9.49524e-10	-0.313345	0.993	1	1.88575e-05	3.42445	3.11111
Bmpr2	2.08388e-09	-0.461506	0.049	0.368	4.13859e-05	0.5813	0.119793
Rps28	3.69812e-09	0.459234	0.993	0.974	7.34446e-05	2.41136	2.8706
Tsc22d1	4.7965e-09	0.694716	0.972	0.908	9.52585e-05	2.25032	2.94504
Prex2	5.42912e-09	-0.601534	0.25	0.645	0.000107822	1.10794	0.506404
Mospd2	5.57174e-09	-0.496268	0.035	0.316	0.000110655	0.568877	0.0726097
Rdx	7.20083e-09	-0.567371	0.84	0.934	0.000143008	2.49657	1.9292
Ddx3y	1.2463e-08	0.62163	0.34	0	0.000247515	0	0.62163
Slc6a6	1.74352e-08	-0.748392	0.562	0.842	0.000346263	2.05549	1.3071
Plvap	2.56539e-08	0.654546	0.944	0.737	0.000509487	3.31973	3.97428
Prrc2c	2.6437e-08	-0.708342	0.417	0.763	0.00052504	1.45473	0.746389
Tbx3	2.81195e-08	-0.628152	0.153	0.5	0.000558454	1.00338	0.375227
Flt1	3.6596e-08	-0.570696	0.819	0.947	0.000726796	2.23122	1.66052
Itgb1	4.34785e-08	-0.50113	0.91	0.961	0.000863484	2.27993	1.7788
Ahnak	6.87585e-08	-0.649657	0.465	0.75	0.00136554	1.55452	0.904859
Kitl	7.79109e-08	-0.606328	0.535	0.829	0.00154731	1.66992	1.06359
Klf4	1.00404e-07	-0.738315	0.729	0.934	0.00199402	2.98741	2.24909
Hes1	1.20354e-07	0.727239	0.826	0.579	0.00239024	1.37309	2.10033
Ly6e	1.3225e-07	0.368476	1	1	0.00262649	3.16134	3.52982
Ddx3x	1.51136e-07	-0.631317	0.417	0.737	0.00300156	1.44675	0.81543
Nsd1	1.79099e-07	-0.457999	0.208	0.566	0.00355691	0.851566	0.393567
Klk1	1.88122e-07	0.71992	0.451	0.118	0.0037361	0.21341	0.93333
Rod1	2.06875e-07	-0.549431	0.264	0.605	0.00410854	1.05242	0.502991
Rps6ka3	2.21957e-07	-0.26664	0.007	0.197	0.00440807	0.269052	0.00241204
Specc1	2.2792e-07	-0.290757	0.007	0.197	0.00452649	0.296318	0.00556148
Myl12a	2.74976e-07	0.385759	1	0.947	0.00546103	2.30286	2.68862
Cald1	2.94565e-07	-0.530962	0.597	0.816	0.00585007	1.77185	1.24088
Ston1	3.41472e-07	-0.259126	0	0.171	0.00678163	0.259126	0
Sept11	3.59289e-07	-0.517545	0.194	0.526	0.00713548	0.900491	0.382946
Ankrd11	3.68823e-07	-0.458263	0.201	0.539	0.00732482	0.858982	0.400719
Nrp1	3.96038e-07	-0.526349	0.965	0.974	0.00786532	3.32397	2.79762
Klf3	4.08181e-07	-0.556715	0.41	0.75	0.00810648	1.37388	0.817163
Cdc14a	5.085e-07	-0.615429	0.167	0.461	0.0100988	0.962805	0.347376
F2r	5.66533e-07	0.573429	0.896	0.671	0.0112514	1.4104	1.98383
Rplp1	5.71495e-07	-0.259415	0.993	1	0.0113499	3.20303	2.94362
Calcrl	5.71836e-07	-0.620319	0.472	0.776	0.0113567	1.5672	0.94688
Sparc	8.25064e-07	0.423078	0.993	0.961	0.0163858	2.59751	3.02059
Usp12	8.44825e-07	-0.337837	0.056	0.303	0.0167782	0.465187	0.127351
Fcho2	1.00155e-06	-0.482846	0.16	0.461	0.0198908	0.749542	0.266696
Phldb2	1.01345e-06	-0.468315	0.222	0.553	0.020127	0.912302	0.443987
Atrx	1.13081e-06	-0.574132	0.41	0.737	0.0224579	1.3521	0.777969
Dync1li2	1.22806e-06	-0.426369	0.153	0.461	0.0243892	0.715104	0.288735
Smarca5	1.36469e-06	-0.476939	0.271	0.605	0.0271027	0.981064	0.504125
D14Abb1e	1.424e-06	-0.428277	0.125	0.408	0.0282806	0.640888	0.212611
Crispld1	1.47603e-06	-0.482191	0.174	0.5	0.029314	0.84561	0.363418
Ifi203	1.50501e-06	-0.556937	0.583	0.842	0.0298895	1.72864	1.1717
Pfn1	1.53052e-06	0.39459	0.979	0.882	0.0303961	1.98374	2.37833
Efnb2	1.74252e-06	-0.565288	0.368	0.658	0.0346064	1.44127	0.875981
Rrbp1	2.05364e-06	-0.570632	0.597	0.829	0.0407854	1.75061	1.17997
Cd200	2.17038e-06	0.545791	0.972	0.921	0.0431037	2.25385	2.79964
Mef2a	2.26939e-06	-0.540433	0.382	0.684	0.04507	1.31843	0.777995
Smc3	2.36833e-06	-0.430964	0.181	0.5	0.0470351	0.793441	0.362476
Msi2	2.51285e-06	-0.390283	0.132	0.421	0.0499052	0.638433	0.24815

## Sheet: Kidney18m
	p_val	avg_logFC	pct.1	pct.2	p_val_adj	female	male
Xist	6.57676e-38	-2.21906	0	0.955	1.30614e-33	2.21906	0
Kap	1.14648e-28	1.8064	1	0.507	2.27691e-24	0.846706	2.65311
Rn45s	5.79817e-19	-2.52964	0.877	1	1.15152e-14	4.57726	2.04763
Gm1821	1.50008e-14	0.717084	1	0.881	2.97916e-10	1.87372	2.59081
Serinc3	2.09536e-13	0.611353	0.992	0.97	4.16139e-09	2.34974	2.96109
Rps15a-ps4	5.91396e-13	0.669285	1	0.881	1.17451e-08	1.75979	2.42908
Ptprb	1.87363e-11	-0.674124	0.738	0.985	3.72102e-07	2.36325	1.68912
Ifitm3	4.94511e-11	0.491455	1	1	9.82099e-07	3.47238	3.96384
Ahnak	9.9439e-11	-0.832171	0.41	0.791	1.97486e-06	1.63732	0.805145
Ly6c1	4.40331e-10	0.577836	0.992	1	8.74498e-06	3.50096	4.0788
S100a9	1.31889e-09	2.0853	0.434	0.015	2.61932e-05	0.00979002	2.09509
Ly6e	1.42365e-09	0.428289	1	1	2.82737e-05	3.24997	3.67826
Ly6a	2.54926e-09	0.598526	1	1	5.06283e-05	3.50379	4.10232
S100a8	5.12277e-09	1.90421	0.393	0	0.000101738	0	1.90421
Cct6a	5.81214e-09	-0.43748	0.033	0.343	0.000115429	0.487643	0.0501637
Ddx3x	8.56151e-09	-0.606325	0.557	0.851	0.000170032	1.64539	1.03907
Malat1	1.00234e-08	-0.421594	1	1	0.000199064	6.32045	5.89885
Gpx3	4.11675e-08	-0.64311	0.959	1	0.000817587	2.7623	2.11919
Zfp106	5.63141e-08	-0.484349	0.098	0.448	0.0011184	0.678125	0.193775
Itgb1	6.13105e-08	-0.512719	0.836	0.91	0.00121763	2.12206	1.60934
Gsta4	7.41832e-08	-0.354101	0.016	0.269	0.00147328	0.377955	0.0238544
Plec	1.13543e-07	-0.57552	0.213	0.567	0.00225497	0.934239	0.358719
Ddx3y	1.20061e-07	0.586136	0.336	0	0.0023844	0	0.586136
F8	1.53463e-07	-0.664684	0.311	0.672	0.00304778	1.25807	0.593385
Rock2	2.09026e-07	-0.573041	0.221	0.567	0.00415126	0.929554	0.356513
Miox	3.59392e-07	-0.798093	0.279	0.627	0.00713752	1.32023	0.522139
Sdcbp	3.82979e-07	0.561786	0.852	0.642	0.00760597	1.07308	1.63487
Tln1	5.00297e-07	-0.513917	0.508	0.821	0.00993589	1.37275	0.858833
Spnb2	5.62624e-07	-0.495516	0.869	0.94	0.0111737	2.20663	1.71111
Fabp4	6.09509e-07	0.598868	0.984	0.97	0.0121048	3.84285	4.44172
Nedd4	6.25236e-07	-0.494896	0.525	0.851	0.0124172	1.4892	0.994302
Apc	7.48586e-07	-0.484177	0.148	0.463	0.0148669	0.704039	0.219862
Lrg1	1.31098e-06	1.31758	0.418	0.104	0.0260361	0.156549	1.47413
Clic5	1.44517e-06	-0.640555	0.525	0.746	0.0287011	1.6212	0.980643
Serpine2	1.63637e-06	0.720949	0.828	0.582	0.0324983	1.3233	2.04425
Isg15	1.80107e-06	0.697483	0.869	0.642	0.0357693	1.86166	2.55914
Irf7	2.13411e-06	0.620969	0.82	0.567	0.0423834	1.10907	1.73004

## Sheet: Limb_Muscle18m
Supplemental Table 5. Significant difference in gene expression in each organ between male and female in 18 Month
	p_val	avg_logFC	pct.1	pct.2	p_val_adj	female	male
1810011O10Rik	7.05678e-10	0.87881	0.568	0.375	1.40148e-05	1.05446	1.93327
2810025M15Rik	3.23926e-07	0.465158	0.472	0.29	0.00643318	0.593308	1.05847
2810474O19Rik	1.13546e-06	-0.369581	0.108	0.241	0.0225502	0.598861	0.22928
4933407C03Rik	1.29277e-10	-0.504282	0.422	0.634	2.56745e-06	1.46354	0.959255
6720456B07Rik	2.43376e-12	0.431817	0.59	0.317	4.83346e-08	0.68699	1.11881
A130040M12Rik	2.94391e-32	-1.60587	0.144	0.522	5.8466e-28	1.99722	0.391353
A730098P11Rik	2.62648e-26	-0.638337	0.096	0.433	5.21618e-22	0.857395	0.219058
Acin1	6.47546e-10	-0.389202	0.156	0.348	1.28603e-05	0.705848	0.316646
Acta1	2.06467e-19	-0.46179	0.054	0.299	4.10044e-15	0.595034	0.133245
Acta2	1.65958e-08	-0.575068	0.058	0.196	0.000329593	1.03741	0.462343
Actb	7.31352e-17	-0.719531	0.986	1	1.45247e-12	4.1844	3.46487
Actn1	1.46657e-07	-0.401537	0.474	0.638	0.00291262	1.49353	1.09199
Actn4	1.21176e-07	-0.302714	0.696	0.804	0.00240655	1.72139	1.41867
Actr3	2.88054e-07	-0.32379	0.508	0.688	0.00572076	1.37888	1.05509
Adamts1	1.79094e-07	-0.401971	0.676	0.812	0.0035568	2.38982	1.98785
Adamts9	2.20388e-15	-0.590027	0.126	0.375	4.37691e-11	0.903729	0.313702
Ahnak	2.21028e-19	-0.547172	0.762	0.929	4.38961e-15	2.30474	1.75757
Akap11	3.83808e-08	-0.36637	0.114	0.268	0.000762242	0.612784	0.246414
Akap12	6.37854e-13	-0.83124	0.466	0.674	1.26678e-08	2.28757	1.45633
Akap2	9.8114e-28	-0.77519	0.63	0.888	1.94854e-23	2.27108	1.49589
Aldh2	1.41864e-09	0.480482	0.822	0.661	2.81741e-05	1.50433	1.98482
Ankhd1	5.13732e-08	-0.278864	0.062	0.192	0.00102027	0.399934	0.12107
Ankrd11	2.78697e-21	-0.507858	0.048	0.299	5.53493e-17	0.619006	0.111148
Ankrd33b	4.74252e-07	-0.373867	0.184	0.344	0.00941864	0.807277	0.43341
Anxa1	1.18462e-07	-0.596431	0.234	0.411	0.00235265	1.33687	0.740436
Arf6	2.43007e-10	-0.397977	0.46	0.679	4.82612e-06	1.32675	0.928768
Arhgap5	5.72337e-09	-0.282924	0.026	0.138	0.000113666	0.347527	0.0646032
Arid5b	2.51662e-18	-0.699825	0.324	0.616	4.99801e-14	1.41994	0.720113
Arih1	2.86708e-10	-0.402674	0.182	0.388	5.69403e-06	0.79086	0.388186
Arl13b	3.94489e-08	-0.308856	0.188	0.379	0.000783454	0.725329	0.416474
Arpc2	4.99782e-13	-0.366874	0.794	0.942	9.92568e-09	2.12516	1.75829
Ash1l	7.95157e-08	-0.317681	0.12	0.281	0.00157918	0.578929	0.261248
Atf4	2.54641e-09	0.4354	0.896	0.857	5.05717e-05	1.83388	2.26928
Atp2b1	7.35573e-16	-0.532639	0.238	0.513	1.46085e-11	1.02949	0.496854
Atp5e	3.20517e-08	0.328461	0.866	0.746	0.000636548	1.55401	1.88248
Atp5g2	2.66475e-12	0.453802	0.744	0.576	5.29219e-08	1.10714	1.56094
Atp5h	3.06366e-08	0.284895	0.848	0.737	0.000608442	1.48437	1.76927
Bach1	6.87896e-09	-0.450056	0.154	0.33	0.000136616	0.769828	0.319772
Baz1a	1.87759e-06	-0.368338	0.196	0.348	0.0372889	0.792753	0.424415
Baz2b	1.53105e-06	-0.288133	0.088	0.21	0.0304067	0.456262	0.168129
Bbx	2.95502e-08	-0.27995	0.08	0.228	0.000586868	0.439526	0.159575
BC005561	2.68589e-10	-0.382253	0.12	0.312	5.33418e-06	0.674978	0.292725
BC017612	1.61354e-10	0.571671	0.496	0.263	3.20448e-06	0.588159	1.15983
BC031781	2.12126e-07	-0.347578	0.2	0.375	0.00421282	0.790408	0.442831
Bcor	4.76812e-07	-0.343346	0.14	0.29	0.00946949	0.666078	0.322731
Beta-s	2.8658e-11	-4.70211	0.014	0.129	5.69148e-07	4.72573	0.0236132
Birc6	3.06427e-08	-0.306323	0.066	0.205	0.000608563	0.464858	0.158535
Brd2	2.46263e-18	-0.573248	0.564	0.781	4.89078e-14	1.73396	1.16072
Bzw1	2.87177e-08	-0.367685	0.35	0.54	0.000570334	1.05508	0.687394
C130039O16Rik	2.45965e-06	-0.279032	0.07	0.183	0.0488486	0.427694	0.148662
Calm1	3.65982e-10	-0.264349	0.982	0.987	7.2684e-06	2.95763	2.69328
Calm2	8.90098e-17	-0.458073	0.85	0.955	1.76773e-12	2.38871	1.93064
Ccdc85b	9.03267e-07	0.396064	0.484	0.295	0.0179389	0.696528	1.09259
Ccnd2	3.32019e-34	-0.983765	0.18	0.607	6.59389e-30	1.41709	0.433326
Ccnl1	1.36889e-19	-0.543898	0.538	0.821	2.71862e-15	1.73161	1.18772
Ccrn4l	5.14405e-07	-0.351195	0.54	0.688	0.0102161	1.76299	1.41179
Cd300lg	5.25117e-17	0.872389	0.65	0.379	1.04288e-12	1.06045	1.93284
Cd93	1.56841e-06	-0.33805	0.57	0.71	0.0311486	1.64998	1.31193
Cdh13	1.87341e-07	-0.41531	0.22	0.388	0.00372059	0.943809	0.528499
Cdk12	2.61452e-12	-0.427288	0.104	0.312	5.19243e-08	0.657876	0.230587
Cdkn1a	2.21163e-13	-0.372248	0.914	0.978	4.39229e-09	3.13325	2.76101
Cdv3	3.68653e-07	-0.327313	0.25	0.433	0.00732144	0.841697	0.514384
Cflar	9.57572e-11	-0.502168	0.208	0.424	1.90174e-06	0.935161	0.432993
Chd1	1.24512e-12	-0.411763	0.154	0.393	2.47281e-08	0.758188	0.346425
Chd4	4.54168e-12	-0.476873	0.296	0.536	9.01978e-08	1.07287	0.595999
Chd7	4.93232e-09	-0.293945	0.086	0.246	9.79558e-05	0.478698	0.184754
Chka	5.52494e-07	-0.360832	0.14	0.29	0.0109725	0.701238	0.340406
Chmp4b	8.26796e-08	-0.342874	0.636	0.768	0.00164202	1.71311	1.37024
Ckap4	3.09625e-09	-0.403184	0.21	0.406	6.14916e-05	0.842065	0.438881
Ckm	1.16164e-13	-0.3493	0.032	0.196	2.30702e-09	0.422254	0.0729539
Clic4	4.62221e-30	-0.706741	0.868	0.982	9.17971e-26	3.08564	2.3789
Clta	4.8406e-07	0.307728	0.722	0.58	0.00961343	1.14798	1.45571
Cnn3	7.42294e-13	-0.484105	0.738	0.884	1.4742e-08	2.0408	1.55669
Cnot4	1.79068e-08	-0.3114	0.09	0.246	0.00035563	0.515884	0.204484
Cnot6	3.49967e-11	-0.259118	0.024	0.156	6.95035e-07	0.330398	0.0712794
Col4a2	1.25513e-06	0.365634	0.672	0.5	0.024927	1.19209	1.55772
Comt	1.05536e-08	-0.434477	0.324	0.522	0.000209594	1.12924	0.694761
Cpe	1.23701e-08	-0.697379	0.184	0.371	0.00024567	1.50486	0.807483
Crim1	2.88812e-08	-0.425569	0.27	0.469	0.000573582	0.996619	0.57105
Csf3	1.60846e-10	-0.636436	0.246	0.5	3.19441e-06	3.08518	2.44874
Ctla2a	7.28589e-07	0.517124	0.822	0.772	0.0144698	2.19822	2.71534
Ctsd	5.02385e-15	0.617123	0.858	0.683	9.97737e-11	1.52619	2.14332
Cxcl1	6.12052e-09	-0.466169	0.65	0.768	0.000121553	2.74431	2.27814
Cxcl2	4.26352e-09	-0.342971	0.204	0.415	8.46736e-05	1.56984	1.22687
Cytl1	1.40605e-08	-0.900499	0.202	0.388	0.000279241	2.55871	1.65821
Cyyr1	1.04867e-06	-0.252894	0.084	0.214	0.0208265	0.444436	0.191542
D17Wsu92e	2.38177e-07	-0.364895	0.178	0.344	0.00473019	0.752698	0.387803
Daxx	1.19997e-07	-0.323068	0.154	0.326	0.00238313	0.658895	0.335827
Ddx21	7.48689e-09	-0.410158	0.2	0.393	0.00014869	0.823663	0.413505
Ddx24	1.25023e-07	-0.290287	0.278	0.482	0.00248296	0.902706	0.612419
Ddx3x	1.60308e-37	-0.893449	0.688	0.924	3.18372e-33	2.36997	1.47652
Ddx3y	1.63405e-17	0.544903	0.268	0	3.24522e-13	0	0.544903
Dhrs3	2.15913e-08	0.485241	0.448	0.246	0.000428804	0.582719	1.06796
Diap2	1.20844e-06	-0.256497	0.078	0.201	0.0239996	0.421919	0.165422
Dlc1	2.18722e-09	-0.458789	0.454	0.647	4.34381e-05	1.46072	1.00193
Dlgap4	1.63463e-07	-0.322112	0.294	0.487	0.00324637	0.924305	0.602193
Dot1l	7.91522e-08	-0.255203	0.044	0.161	0.00157196	0.357593	0.102391
Ebf1	2.39338e-07	-0.317148	0.108	0.254	0.00475325	0.557646	0.240498
Ecscr	5.25274e-07	0.321109	0.904	0.821	0.0104319	1.8515	2.17261
Eef1a1	4.53164e-29	0.408392	1	1	8.99983e-25	3.70399	4.11238
Eef1b2	1.24215e-11	0.422082	0.858	0.768	2.46691e-07	1.63332	2.0554
Ehbp1l1	1.50939e-06	-0.301398	0.154	0.308	0.0299765	0.637983	0.336585
Ehd1	1.68193e-06	0.306735	0.712	0.558	0.0334031	1.27247	1.5792
Ehd4	3.1302e-14	-0.657273	0.448	0.661	6.21658e-10	1.76304	1.10576
Eif1a	1.24102e-09	-0.335047	0.454	0.679	2.46466e-05	1.33205	0.997002
Eif2s2	6.64927e-22	-0.630826	0.638	0.839	1.32055e-17	1.97068	1.33985
Eif2s3y	5.50271e-09	0.294282	0.138	0	0.000109284	0	0.294282
Eif3a	2.6669e-08	-0.384573	0.342	0.527	0.000529647	1.05143	0.66686
Eif4a1	3.19614e-17	-0.455787	0.898	0.969	6.34753e-13	2.65891	2.20312
Eif4e	6.28907e-07	-0.303256	0.31	0.487	0.0124901	0.922064	0.618808
Eif4g2	3.07337e-09	-0.353334	0.7	0.866	6.10372e-05	1.8206	1.46726
Eif5	1.37165e-15	-0.527493	0.584	0.786	2.7241e-11	1.68663	1.15913
Eif5b	5.62471e-13	-0.487088	0.232	0.487	1.11707e-08	1.0067	0.519616
Elf1	6.96412e-12	-0.510071	0.406	0.629	1.38307e-07	1.37557	0.865499
Emp1	1.27455e-18	-0.799456	0.774	0.92	2.53126e-14	3.78377	2.98431
Erbb2ip	1.5601e-07	-0.290947	0.142	0.308	0.00309837	0.592014	0.301067
Errfi1	8.43029e-10	-0.432713	0.276	0.496	1.67426e-05	1.16313	0.730422
Etf1	2.77005e-08	-0.384483	0.396	0.58	0.000550131	1.16483	0.780346
Ets1	9.59251e-14	-0.489413	0.538	0.763	1.90507e-09	1.67182	1.18241
Fabp4	4.49789e-11	0.470366	0.938	0.946	8.93281e-07	4.46378	4.93415
Fabp5	3.88899e-09	0.707265	0.664	0.478	7.72354e-05	1.39107	2.09833
Fam38a	6.65623e-07	-0.35196	0.322	0.5	0.0132193	1.02986	0.677896
Fam63b	4.41292e-09	-0.394665	0.172	0.357	8.76406e-05	0.726938	0.332272
Fau	2.33377e-27	0.35906	1	1	4.63487e-23	3.27204	3.6311
Fbxo22	1.39011e-06	0.339768	0.236	0.085	0.0276075	0.206251	0.546019
Fermt2	1.07013e-07	-0.334207	0.402	0.625	0.00212528	1.1926	0.858394
Flt1	1.40821e-07	-0.375753	0.532	0.719	0.0027967	1.5233	1.14755
Fosl2	3.27552e-09	-0.350335	0.65	0.839	6.50518e-05	1.85472	1.50439
Foxp1	4.614e-08	-0.40566	0.294	0.491	0.00091634	1.07239	0.666728
Fth1	7.21056e-11	0.548114	1	0.996	1.43202e-06	3.54306	4.09118
Fus	2.43735e-11	-0.461546	0.482	0.688	4.84059e-07	1.42957	0.968027
Gapdh	7.86269e-08	0.283103	0.944	0.911	0.00156153	2.08055	2.36366
Gatsl3	1.3021e-06	0.320712	0.23	0.08	0.0258598	0.197455	0.518168
Gbp2	8.38062e-12	-0.592593	0.37	0.621	1.66439e-07	1.57207	0.979475
Gbp3	1.13567e-07	-0.345321	0.174	0.357	0.00225544	0.773186	0.427866
Gbp5	2.7296e-20	-0.613652	0.092	0.371	5.42099e-16	0.832917	0.219265
Gbp6	1.5733e-07	-0.418456	0.118	0.272	0.00312457	0.705739	0.287283
Gbp7	9.76487e-07	-0.342327	0.224	0.393	0.019393	0.825742	0.483415
Gcap14	4.03649e-16	-0.536698	0.206	0.482	8.01646e-12	0.960727	0.424029
Gch1	3.58145e-11	-0.411478	0.502	0.696	7.11276e-07	1.4741	1.06262
Gclm	1.29779e-08	-0.25756	0.066	0.21	0.000257742	0.401909	0.144349
Ggnbp2	2.37236e-06	-0.264278	0.22	0.388	0.0471151	0.730933	0.466655
Gja1	1.89494e-11	-0.472398	0.748	0.853	3.76335e-07	2.44989	1.97749
Gls	5.58e-11	-0.457794	0.368	0.576	1.10819e-06	1.20515	0.74736
Glul	2.72733e-08	-0.461045	0.498	0.696	0.000541648	1.82591	1.36487
Gm12504	5.44735e-13	-0.306268	0.042	0.214	1.08184e-08	0.405198	0.0989296
Gm13889	1.5947e-11	-0.76695	0.088	0.281	3.16708e-07	1.12533	0.358377
Gm15421	7.01271e-22	-0.654785	0.202	0.527	1.39272e-17	1.06105	0.40626
Gm1821	1.65114e-53	-1.13306	0.638	0.938	3.27917e-49	2.48262	1.34957
Gm6222	8.40681e-11	-0.434872	0.21	0.424	1.66959e-06	0.879398	0.444526
Gm6654	2.07926e-11	-0.334805	0.056	0.219	4.12941e-07	0.44238	0.107575
Gm9320	4.57263e-12	-0.460518	0.144	0.353	9.08124e-08	0.72705	0.266532
Gnb1	4.10136e-15	-0.48654	0.734	0.915	8.1453e-11	2.08737	1.60083
Gnb2l1	1.3504e-37	0.73547	0.962	0.826	2.6819e-33	1.79193	2.5274
Gng11	1.25426e-06	0.398571	0.906	0.826	0.0249096	2.33854	2.73711
Gpd2	1.1887e-07	-0.26703	0.086	0.228	0.00236075	0.452545	0.185515
Gpihbp1	1.02844e-15	0.986341	0.726	0.496	2.04247e-11	1.8441	2.83044
Gsk3b	4.729e-08	-0.352228	0.166	0.348	0.00093918	0.712816	0.360588
Gtpbp4	2.9989e-07	-0.294108	0.172	0.339	0.00595581	0.645402	0.351294
H2-Q4	2.09575e-09	-0.385298	0.708	0.857	4.16216e-05	2.11011	1.72481
H3f3a	1.59229e-37	0.675363	0.986	0.893	3.16228e-33	1.98797	2.66333
Hbegf	8.31079e-18	-0.723303	0.454	0.732	1.65052e-13	2.18921	1.46591
Hectd1	5.18497e-09	-0.338518	0.116	0.286	0.000102973	0.573	0.234482
Hnrnpa2b1	3.2826e-08	-0.288563	0.802	0.893	0.000651923	2.00847	1.71991
Hnrnpa3	1.93545e-07	-0.263403	0.546	0.759	0.0038438	1.39304	1.12963
Hoxb4	8.58983e-07	-0.263134	0.098	0.237	0.0170594	0.497773	0.234639
Hpcal1	5.40779e-09	0.453483	0.422	0.219	0.000107399	0.452629	0.906112
Hspa5	8.23393e-12	-0.362187	0.874	0.96	1.63526e-07	2.60118	2.23899
Hspb1	2.88859e-08	0.623554	0.978	0.982	0.000573673	3.78865	4.4122
Icam1	1.87164e-18	-0.576899	0.77	0.929	3.71707e-14	3.26979	2.69289
Id1	4.78703e-08	0.565904	0.744	0.576	0.000950704	2.01606	2.58196
Ifi47	2.14365e-09	-0.47478	0.328	0.54	4.2573e-05	1.34245	0.867668
Ifit1	7.06279e-08	-0.543584	0.376	0.562	0.00140267	2.05839	1.51481
Igf1r	1.93805e-08	-0.309576	0.108	0.272	0.000384896	0.545206	0.235631
Iigp1	2.6401e-15	-0.684726	0.56	0.781	5.24324e-11	2.55151	1.86679
Imp3	6.98905e-07	0.362732	0.356	0.179	0.0138802	0.370504	0.733236
Irf8	1.39232e-08	-0.439068	0.278	0.473	0.000276514	1.12954	0.690477
Irgm1	1.1723e-13	-0.528574	0.4	0.688	2.32818e-09	1.60623	1.07766
Itga5	2.41264e-08	-0.352076	0.376	0.567	0.00047915	1.16567	0.813592
Itga6	1.5787e-07	-0.288083	0.09	0.232	0.00313529	0.486862	0.198778
Itm2b	7.51981e-09	0.296228	0.994	0.991	0.000149343	2.99076	3.28699
Itpr1	3.7248e-08	-0.368556	0.168	0.348	0.000739745	0.749885	0.381329
Itpripl1	4.74527e-07	-0.444107	0.258	0.433	0.0094241	1.09031	0.646201
Itsn2	1.04185e-11	-0.337666	0.058	0.228	2.06911e-07	0.459658	0.121992
Jak1	8.20673e-11	-0.454318	0.42	0.647	1.62986e-06	1.37365	0.919334
Jak2	8.29682e-08	-0.398516	0.282	0.469	0.00164775	1.09497	0.696459
Kcnq1ot1	1.42953e-07	-0.382813	0.124	0.277	0.00283904	0.702048	0.319235
Kdm2a	2.46737e-07	-0.269643	0.056	0.174	0.0049002	0.389032	0.119388
Kdm6b	7.81662e-32	-1.1425	0.484	0.804	1.55238e-27	2.31301	1.17051
Kif5b	1.57473e-12	-0.466058	0.338	0.594	3.12742e-08	1.15871	0.692648
Klf6	3.65751e-12	-0.495022	0.69	0.866	7.26381e-08	2.34309	1.84807
Klf7	1.50048e-06	-0.332673	0.332	0.509	0.0297996	1.04217	0.709496
Klf9	5.09689e-10	-0.447284	0.48	0.665	1.01224e-05	1.49252	1.04524
Krtcap2	5.64224e-08	0.349026	0.656	0.5	0.00112055	0.949811	1.29884
Ktn1	5.43641e-10	-0.37592	0.108	0.286	1.07967e-05	0.59987	0.223951
Lims2	5.4351e-07	0.517855	0.598	0.442	0.0107941	1.11551	1.63337
Lmna	8.56367e-15	-0.483621	0.85	0.964	1.70075e-10	2.98959	2.50597
Lpl	3.82649e-11	1.17767	0.506	0.299	7.59942e-07	0.975091	2.15276
Lrrc58	1.8912e-17	-0.581403	0.344	0.638	3.75593e-13	1.26133	0.679929
Lrrc8a	1.24635e-16	-0.669285	0.53	0.754	2.47526e-12	1.91648	1.2472
Lrrfip1	3.12761e-16	-0.6813	0.402	0.638	6.21144e-12	1.49114	0.809835
Ltbp4	5.60639e-09	-0.345402	0.746	0.92	0.000111343	2.28086	1.93545
Luc7l2	9.33811e-07	-0.333767	0.27	0.433	0.0185455	0.866903	0.533137
Luzp1	5.36314e-19	-0.609485	0.31	0.612	1.06512e-14	1.24324	0.633754
Ly6a	4.86551e-11	0.573823	0.892	0.92	9.66291e-07	2.87518	3.449
Ly6c1	3.76434e-18	0.85818	0.89	0.862	7.47598e-14	2.87646	3.73464
Ly6e	5.19788e-12	0.327086	0.996	0.973	1.0323e-07	2.83083	3.15792
Mafk	5.03811e-08	-0.319861	0.406	0.616	0.00100057	1.20354	0.883683
Malat1	1.94876e-77	-1.33445	0.986	1	3.87024e-73	5.4553	4.12086
Map2k3	3.81212e-12	-0.49401	0.5	0.705	7.57087e-08	1.578	1.08398
Map4k4	1.43403e-08	-0.321656	0.154	0.344	0.000284798	0.688946	0.36729
Mapk6	2.29905e-10	-0.441321	0.192	0.397	4.56592e-06	0.851073	0.409752
Mat2a	4.79099e-13	-0.460751	0.632	0.83	9.5149e-09	1.87706	1.41631
Mbnl2	5.27966e-08	-0.359877	0.406	0.598	0.00104854	1.19707	0.837194
Mef2a	3.91773e-08	-0.286883	0.052	0.179	0.000778062	0.398446	0.111563
Mef2c	1.3189e-08	-0.366089	0.186	0.371	0.000261933	0.76629	0.400201
Mid1	1.88268e-14	-0.308425	0.012	0.152	3.73901e-10	0.327568	0.0191428
Midn	5.15959e-10	-0.412276	0.634	0.795	1.02469e-05	1.80072	1.38844
Mir1931	1.45052e-07	-0.255036	0.064	0.192	0.00288073	0.397974	0.142938
Mll5	6.97258e-07	-0.374974	0.236	0.402	0.0138475	0.864807	0.489833
Mnda	3.74707e-11	-0.443649	0.102	0.29	7.44167e-07	0.672659	0.22901
Morf4l1	5.78565e-13	-0.417022	0.632	0.826	1.14903e-08	1.69516	1.27813
Mt1	5.70594e-10	-0.347118	0.964	0.996	1.1332e-05	4.21165	3.86453
Mtap1b	3.70537e-11	-0.348383	0.066	0.237	7.35887e-07	0.506401	0.158018
Myc	5.84424e-11	-0.582421	0.328	0.549	1.16067e-06	1.43904	0.856618
Mycbp2	7.35957e-07	-0.349806	0.116	0.254	0.0146161	0.607399	0.257594
Myof	6.83023e-07	-0.282342	0.098	0.232	0.0135648	0.480108	0.197766
N4bp1	3.00328e-08	-0.365132	0.2	0.393	0.000596451	0.794593	0.429461
Naa15	9.88705e-07	-0.260963	0.106	0.246	0.0196357	0.485784	0.224821
Ncl	6.8663e-07	-0.38539	0.528	0.679	0.0136365	1.52135	1.13596
Ndst1	1.71167e-11	-0.404632	0.104	0.304	3.39937e-07	0.64844	0.243808
Ndufc2	4.08093e-09	0.408962	0.642	0.433	8.10472e-05	0.939998	1.34896
Nfe2l2	1.97434e-06	-0.280315	0.594	0.741	0.0392105	1.5713	1.29099
Nfia	1.68624e-10	-0.546607	0.218	0.424	3.34888e-06	1.00184	0.455237
Nfib	2.21025e-07	-0.346725	0.416	0.598	0.00438955	1.16988	0.823156
Nfkbia	1.34108e-21	-0.513058	0.964	0.996	2.66339e-17	3.89197	3.37891
Nfkbiz	1.25206e-16	-0.529457	0.474	0.759	2.48658e-12	1.70054	1.17108
Nipbl	7.49387e-10	-0.321528	0.092	0.268	1.48828e-05	0.525356	0.203828
Nme2	5.12947e-08	0.264475	0.938	0.924	0.00101871	2.07719	2.34167
Nop58	7.15978e-22	-0.666559	0.324	0.67	1.42193e-17	1.41532	0.748762
Notch1	7.66933e-08	-0.392297	0.31	0.5	0.00152313	1.02993	0.637635
Nr4a2	1.01944e-08	-0.420346	0.096	0.254	0.000202462	0.662681	0.242335
Nufip2	2.4639e-11	-0.493184	0.23	0.451	4.89331e-07	0.979869	0.486685
Oaf	7.14917e-09	-0.471324	0.124	0.29	0.000141983	0.798663	0.327338
Oaz1	1.53685e-15	-0.411362	0.688	0.862	3.05218e-11	1.77647	1.3651
Pabpc1	3.6355e-21	-0.593176	0.67	0.915	7.2201e-17	2.0359	1.44272
Pafah1b1	1.35581e-08	-0.395559	0.388	0.576	0.000269264	1.14652	0.750963
Palld	1.07956e-12	-0.311072	0.012	0.138	2.14401e-08	0.342065	0.0309929
Pam	7.72988e-11	-0.740259	0.258	0.469	1.53515e-06	1.35245	0.612194
Parp14	4.13109e-07	-0.416529	0.352	0.518	0.00820434	1.21409	0.797561
Pcbp2	2.51813e-07	-0.272324	0.796	0.884	0.00500101	1.94831	1.67599
Pcf11	3.18009e-07	-0.298909	0.164	0.33	0.00631567	0.654004	0.355094
Pde4b	4.15689e-25	-0.723491	0.576	0.875	8.25559e-21	2.07978	1.35629
Pdia3	9.88246e-07	-0.284619	0.596	0.772	0.0196266	1.54178	1.25716
Pdlim5	1.46411e-06	-0.308305	0.238	0.402	0.0290773	0.817562	0.509257
Peli1	4.01721e-09	-0.34824	0.254	0.464	7.97818e-05	0.901877	0.553637
Pfkfb3	1.28455e-08	-0.544172	0.298	0.496	0.000255112	1.3798	0.835626
Pfn1	2.8586e-08	-0.28292	0.882	0.946	0.000567719	2.34334	2.06042
Phf20l1	4.43845e-07	-0.311341	0.114	0.254	0.00881476	0.539024	0.227683
Pim1	2.53133e-13	-0.533007	0.224	0.469	5.02722e-09	1.01729	0.484281
Pkn2	1.04645e-07	-0.306548	0.15	0.317	0.00207824	0.605225	0.298676
Plaur	7.29343e-24	-0.805101	0.578	0.83	1.44848e-19	2.3979	1.5928
Plxna2	9.00298e-08	-0.341939	0.24	0.433	0.00178799	0.881288	0.539348
Pml	4.21185e-08	-0.300682	0.124	0.29	0.000836474	0.586578	0.285896
Ppig	3.26639e-11	-0.41154	0.208	0.433	6.48705e-07	0.832336	0.420796
Ppp1cc	4.14714e-11	-0.467447	0.452	0.67	8.23622e-07	1.43717	0.969727
Ppp1r10	7.30164e-07	-0.319886	0.184	0.348	0.0145011	0.751868	0.431982
Ppp1r12a	6.03135e-08	-0.383825	0.154	0.317	0.00119783	0.703058	0.319233
Ppp1r16b	2.77094e-08	-0.389148	0.138	0.308	0.000550309	0.724362	0.335214
Ppp1r18	5.12789e-11	-0.388341	0.46	0.692	1.0184e-06	1.34728	0.95894
Ppp2r2a	1.45244e-07	-0.304954	0.29	0.491	0.00288455	0.873282	0.568328
Prdm2	3.70971e-07	-0.274941	0.128	0.281	0.00736749	0.547067	0.272126
Prrc2c	3.56638e-11	-0.388819	0.15	0.366	7.08282e-07	0.720682	0.331864
Psmd11	1.31026e-07	-0.280741	0.14	0.304	0.00260217	0.569579	0.288839
Ptp4a2	1.42935e-07	-0.391185	0.384	0.549	0.00283868	1.17256	0.781379
Ptpn12	1.67983e-07	-0.364401	0.332	0.513	0.00333614	1.05683	0.692425
Ptprb	2.89964e-09	-0.384928	0.694	0.862	5.75869e-05	2.04247	1.65754
Ptpre	8.39957e-16	-0.831952	0.128	0.375	1.66815e-11	1.15296	0.321011
Pvr	2.1178e-08	-0.407746	0.218	0.402	0.000420594	0.91692	0.509174
Rab10	1.62948e-07	-0.339518	0.43	0.616	0.00323616	1.21547	0.875952
Rab8b	6.18701e-08	-0.390613	0.17	0.335	0.00122874	0.770309	0.379697
Rabac1	1.22371e-13	0.423589	0.876	0.661	2.43029e-09	1.4318	1.85539
Ralb	3.18503e-07	-0.352706	0.532	0.692	0.00632546	1.41811	1.06541
Ramp2	5.14228e-24	0.679239	0.914	0.768	1.02126e-19	1.72848	2.40772
Rapgef6	1.31311e-08	-0.346273	0.102	0.259	0.000260783	0.56649	0.220216
Rassf3	3.19195e-07	-0.302442	0.156	0.326	0.00633921	0.672641	0.370199
Rbm25	1.54886e-08	-0.373346	0.212	0.397	0.000307603	0.806604	0.433258
Rbms1	3.26319e-07	-0.303044	0.332	0.531	0.0064807	1.01611	0.713063
Rcan1	1.3846e-09	-0.5769	0.614	0.79	2.74982e-05	2.64939	2.07249
Rel	5.03063e-07	-0.270269	0.062	0.179	0.00999083	0.392294	0.122025
Retnla	2.4309e-11	-0.336677	0.028	0.165	4.82776e-07	0.411119	0.0744418
Rhoa	9.54829e-10	0.37102	0.89	0.799	1.89629e-05	1.68942	2.06044
Ripk1	9.46433e-07	-0.303196	0.282	0.478	0.0187962	0.93342	0.630224
Ripk2	1.92223e-14	-0.546849	0.088	0.304	3.81754e-10	0.764204	0.217355
Rn45s	6.89814e-34	-0.735664	0.852	0.933	1.36997e-29	2.64594	1.91027
Rnasek	8.61394e-09	0.404723	0.61	0.411	0.000171073	0.804085	1.20881
Rnd1	1.06114e-07	-0.260449	0.816	0.964	0.00210743	3.26763	3.00718
Rnf125	2.55686e-15	-0.519896	0.132	0.384	5.07792e-11	0.816263	0.296367
Rock1	1.92179e-09	-0.387477	0.198	0.397	3.81667e-05	0.785461	0.397984
Rock2	9.28791e-13	-0.424422	0.166	0.406	1.84458e-08	0.788321	0.3639
Rpl10	1.12564e-16	0.367581	0.998	0.996	2.23551e-12	3.11524	3.48282
Rpl10a	4.41727e-16	0.38325	0.956	0.955	8.77269e-12	2.15788	2.54113
Rpl11	1.06715e-16	0.327231	0.998	0.991	2.11936e-12	2.62461	2.95184
Rpl12	2.0622e-60	1.04505	0.98	0.866	4.09553e-56	1.88504	2.93009
Rpl13a	1.104e-12	0.282806	0.998	0.996	2.19255e-08	3.36313	3.64594
Rpl17	5.28267e-15	0.307038	0.998	0.996	1.04914e-10	2.9535	3.26054
Rpl18	4.66724e-11	0.281604	0.994	0.987	9.26915e-07	2.63672	2.91833
Rpl19	5.11141e-26	0.415678	1	0.991	1.01513e-21	2.96043	3.3761
Rpl21	2.94783e-20	0.354144	0.996	1	5.85439e-16	2.95809	3.31223
Rpl22	3.08283e-33	0.606445	0.968	0.911	6.1225e-29	2.03228	2.63872
Rpl23	4.18637e-37	0.602206	0.998	0.996	8.31414e-33	3.00148	3.60368
Rpl23a	2.55501e-11	0.271862	0.996	1	5.07424e-07	3.15441	3.42627
Rpl27	1.35739e-16	0.343705	0.998	0.982	2.69577e-12	2.45298	2.79669
Rpl27a	4.21821e-48	0.603601	0.998	0.991	8.37737e-44	2.78025	3.38385
Rpl28	3.23232e-58	0.804503	0.994	0.982	6.41938e-54	2.4772	3.28171
Rpl29	1.98859e-15	0.345773	0.99	0.982	3.94934e-11	2.62921	2.97499
Rpl30	1.20228e-13	-0.316675	0.034	0.201	2.38774e-09	0.39122	0.074545
Rpl31	4.97465e-58	0.776217	1	0.987	9.87965e-54	2.58089	3.35711
Rpl31-ps12	1.76199e-14	-0.441977	0.7	0.871	3.49931e-10	1.84258	1.4006
Rpl34	8.5212e-20	-0.552773	0.144	0.442	1.69231e-15	0.84591	0.293137
Rpl34-ps1	2.45591e-43	-0.873268	0.132	0.612	4.87744e-39	1.16412	0.290856
Rpl35a	2.91619e-17	0.322156	1	1	5.79156e-13	3.23658	3.55874
Rpl36al	2.96887e-07	0.310855	0.804	0.701	0.00589618	1.44082	1.75167
Rpl39	4.14845e-08	0.301718	0.996	0.987	0.000823882	2.96364	3.26535
Rpl5	5.64527e-28	0.622704	0.952	0.866	1.12115e-23	1.95985	2.58255
Rpl7	1.23346e-35	0.554213	0.992	0.991	2.44965e-31	2.67943	3.23365
Rpl7a	8.29924e-30	0.557164	0.98	0.915	1.64823e-25	2.03527	2.59244
Rpl8	6.56656e-22	0.337127	1	0.996	1.30412e-17	2.85864	3.19577
Rpl9	5.7776e-24	0.375411	1	0.991	1.14743e-19	3.05764	3.43305
Rplp1	5.2321e-64	0.836032	0.998	0.996	1.03909e-59	3.20349	4.03952
Rplp2	3.26361e-55	0.714302	1	0.991	6.48153e-51	2.87774	3.59204
Rps10	9.76544e-64	0.921254	0.998	0.946	1.93942e-59	2.21951	3.14076
Rps11	3.13301e-20	0.393398	0.998	0.991	6.22216e-16	3.04968	3.44308
Rps12	6.81056e-81	1.14079	1	0.969	1.35258e-76	2.57234	3.71313
Rps13	1.28298e-17	0.391548	0.994	0.987	2.54801e-13	2.64508	3.03663
Rps15	2.79418e-54	0.697851	1	0.996	5.54924e-50	2.91676	3.61462
Rps15a	1.09316e-14	0.336388	0.998	0.996	2.17102e-10	2.8264	3.16279
Rps15a-ps4	4.54854e-68	-1.2434	0.534	0.951	9.03339e-64	2.2933	1.0499
Rps15a-ps6	7.05059e-20	-0.617808	0.462	0.759	1.40025e-15	1.5218	0.903993
Rps16	9.35952e-22	0.393124	1	0.996	1.8588e-17	3.16842	3.56155
Rps17	1.31128e-37	0.574721	1	0.991	2.60421e-33	2.75332	3.32804
Rps20	9.12772e-64	0.890107	0.998	0.978	1.81276e-59	2.68289	3.573
Rps21	3.11497e-71	0.96244	0.998	0.987	6.18634e-67	2.57569	3.53813
Rps23	2.83002e-14	0.280914	1	1	5.62042e-10	3.45797	3.73889
Rps24	7.89351e-48	0.683613	1	0.991	1.56765e-43	3.06773	3.75134
Rps25	1.10058e-15	0.31592	0.998	0.991	2.18575e-11	2.91441	3.23033
Rps27	5.21301e-44	-0.659071	0.978	1	1.0353e-39	3.43763	2.77856
Rps27a	4.74313e-18	0.347378	1	1	9.41986e-14	3.01304	3.36041
Rps28	9.64118e-31	-0.558332	0.982	0.991	1.91474e-26	3.52986	2.97153
Rps3a	3.50539e-18	0.361193	0.996	0.996	6.9617e-14	2.84213	3.20333
Rps7	6.66995e-15	0.348379	0.996	0.982	1.32465e-10	2.85827	3.20665
Rps8	3.50586e-17	0.349495	0.998	1	6.96264e-13	3.09314	3.44263
Rpsa	1.17074e-26	0.587724	0.978	0.946	2.32509e-22	2.1969	2.78462
Rrbp1	4.54142e-10	-0.394142	0.392	0.612	9.01926e-06	1.1908	0.796661
Rtf1	3.03965e-08	-0.327676	0.206	0.406	0.000603674	0.769807	0.442131
S100a6	1.25253e-15	0.447568	0.988	0.955	2.48753e-11	2.71547	3.16303
S100a8	1.5136e-09	0.907942	0.196	0.027	3.00601e-05	0.0546533	0.962595
S100a9	2.91865e-16	1.08877	0.26	0.004	5.79645e-12	0.0144463	1.10321
Samd9l	1.9996e-09	-0.403001	0.138	0.326	3.97121e-05	0.694652	0.291651
Sbno2	4.33912e-21	-0.677736	0.548	0.817	8.61749e-17	1.97062	1.29289
Sele	2.19017e-11	-0.604615	0.092	0.277	4.34967e-07	0.8641	0.259485
Selp	6.47225e-10	-0.714104	0.32	0.562	1.28539e-05	3.46522	2.75111
Senp6	6.52826e-08	-0.325302	0.116	0.272	0.00129651	0.564968	0.239666
Sertad2	1.16358e-11	-0.499312	0.272	0.513	2.31087e-07	1.06721	0.567894
Set	1.28363e-09	-0.445062	0.394	0.612	2.54929e-05	1.25621	0.811148
Sf3b1	9.24803e-10	-0.422063	0.454	0.652	1.83666e-05	1.31562	0.893555
Sfpq	1.86518e-12	-0.440112	0.42	0.656	3.70424e-08	1.30257	0.862457
Sfr1	2.33785e-06	-0.30212	0.464	0.616	0.0464298	1.24944	0.947324
Sh3bgrl3	2.40167e-09	0.405147	0.856	0.746	4.76972e-05	1.49752	1.90266
Sh3bp5	2.7667e-09	-0.364441	0.224	0.446	5.49467e-05	0.856045	0.491604
Shb	9.61765e-11	-0.443883	0.16	0.371	1.91007e-06	0.796271	0.352387
Sik1	1.19126e-09	-0.394579	0.184	0.388	2.36583e-05	0.767571	0.372991
Skil	1.46741e-07	-0.349393	0.216	0.397	0.00291428	0.795781	0.446388
Skp1a	1.14952e-08	-0.351124	0.362	0.576	0.000228295	1.10442	0.7533
Slc39a1	1.19142e-08	-0.613932	0.288	0.491	0.000236616	1.35797	0.744037
Slc9a3r2	3.08119e-11	0.737437	0.722	0.567	6.11924e-07	1.44915	2.18659
Slfn5	1.12691e-07	-0.535307	0.612	0.732	0.00223805	2.15049	1.61518
Slx1b	5.21567e-11	-0.378625	0.132	0.335	1.03583e-06	0.65292	0.274295
Smarca5	5.54506e-10	-0.372999	0.148	0.344	1.10125e-05	0.679653	0.306654
Snrpe	2.3618e-06	0.340775	0.466	0.295	0.0469053	0.583217	0.923992
Sntb2	1.81816e-16	-0.622603	0.254	0.527	3.61086e-12	1.14758	0.524981
Sod1	7.34462e-09	0.376938	0.638	0.438	0.000145864	0.901224	1.27816
Son	1.85121e-07	-0.294927	0.592	0.763	0.0036765	1.51481	1.21988
Spag9	7.77571e-11	-0.459032	0.4	0.621	1.54426e-06	1.28164	0.822611
Sphk1	5.67798e-07	-0.315162	0.166	0.335	0.0112765	0.702279	0.387117
Sqstm1	1.3175e-12	-0.505736	0.634	0.812	2.61656e-08	2.06174	1.55601
Srrm1	1.50223e-09	-0.416707	0.206	0.397	2.98342e-05	0.8077	0.390993
Srrm2	5.02309e-21	-0.645358	0.352	0.67	9.97585e-17	1.37031	0.724954
Stat3	1.39632e-10	-0.416724	0.574	0.746	2.77308e-06	1.5949	1.17818
Stk40	4.98674e-08	-0.367339	0.216	0.388	0.000990366	0.805225	0.437886
Sult1a1	7.91831e-09	0.543424	0.526	0.317	0.000157258	0.704403	1.24783
Supt16h	2.63954e-08	-0.291467	0.064	0.201	0.000524213	0.433386	0.141919
Syncrip	1.39254e-06	-0.273779	0.164	0.321	0.0276558	0.620614	0.346835
Syne2	1.95038e-07	-0.306609	0.148	0.312	0.00387345	0.624496	0.317887
Tacc1	1.37092e-06	-0.327855	0.156	0.304	0.0272265	0.659336	0.331482
Tagln	3.53757e-07	-0.529453	0.202	0.379	0.00702562	1.45018	0.920731
Tcf4	2.00414e-12	-0.477597	0.554	0.768	3.98021e-08	1.60368	1.12608
Tgif1	3.51732e-07	-0.333465	0.41	0.603	0.0069854	1.32707	0.993603
Tgoln1	8.76769e-10	-0.394639	0.476	0.696	1.74126e-05	1.39112	0.996478
Tgtp1	1.76511e-09	-0.335355	0.062	0.21	3.5055e-05	0.463529	0.128174
Tgtp2	1.65642e-10	-0.338837	0.058	0.219	3.28966e-06	0.491607	0.15277
Timp4	6.3001e-17	1.47732	0.55	0.272	1.2512e-12	1.00573	2.48305
Tiparp	1.77629e-16	-0.667127	0.248	0.536	3.52771e-12	1.26147	0.594339
Tjp2	1.32023e-08	-0.363553	0.194	0.388	0.000262197	0.799432	0.435879
Tle4	9.8356e-08	-0.286575	0.098	0.246	0.00195335	0.499583	0.213008
Tmem2	3.69846e-14	-0.531387	0.292	0.558	7.34514e-10	1.19703	0.66564
Tmf1	1.29031e-07	-0.263012	0.096	0.241	0.00256255	0.462689	0.199677
Tmsb4x	1.17704e-14	0.34871	1	1	2.3376e-10	4.66113	5.00984
Tnnt3	2.03149e-10	-0.255249	0.04	0.183	4.03454e-06	0.343569	0.0883202
Top1	9.91272e-15	-0.526423	0.436	0.705	1.96867e-10	1.51267	0.986249
Tpm1	5.6139e-07	-0.336846	0.364	0.549	0.0111492	1.12273	0.785886
Tpm3	3.54775e-23	-0.496627	0.844	0.982	7.04583e-19	2.45553	1.9589
Tpt1	2.49706e-93	1.12987	1	0.996	4.95917e-89	3.31561	4.44547
Tra2b	2.68731e-11	-0.44382	0.56	0.737	5.337e-07	1.58462	1.1408
Trib1	7.74607e-07	-0.297132	0.384	0.567	0.0153837	1.21622	0.919091
Trim16	7.97539e-08	-0.345395	0.158	0.33	0.00158391	0.740003	0.394607
Trim30a	5.0352e-10	-0.456748	0.25	0.46	9.9999e-06	1.03847	0.581717
Tubb6	9.45308e-08	-0.394127	0.462	0.634	0.00187738	1.60797	1.21384
Txnip	1.66742e-07	0.610053	0.72	0.616	0.00331149	1.46805	2.0781
Txnrd1	9.6593e-12	-0.498908	0.424	0.661	1.91834e-07	1.47815	0.97924
Uap1	1.42435e-07	-0.432958	0.526	0.688	0.00282875	2.02507	1.59211
Ubash3b	2.71287e-07	-0.265944	0.048	0.161	0.00538775	0.380742	0.114798
Ubb	1.7719e-21	-0.482231	0.986	1	3.51899e-17	3.63695	3.15472
Ubxn4	6.9274e-10	-0.400531	0.218	0.429	1.37578e-05	0.862322	0.461792
Ucp2	9.16752e-07	0.435169	0.45	0.268	0.0182067	0.732003	1.16717
Vcam1	1.21662e-10	-0.607023	0.298	0.554	2.4162e-06	2.30629	1.69926
Vezf1	7.89607e-09	-0.349277	0.136	0.321	0.000156816	0.672078	0.322801
Vgll4	6.01665e-09	-0.264218	0.044	0.174	0.000119491	0.380022	0.115804
Wac	7.90863e-07	-0.334046	0.244	0.42	0.0157065	0.842433	0.508387
Wasf2	3.4935e-18	-0.526478	0.088	0.348	6.93809e-14	0.739636	0.213158
Wdr92	2.23996e-20	-1.29737	0.142	0.433	4.44856e-16	1.74055	0.443173
Whsc1l1	1.49802e-09	-0.339426	0.102	0.277	2.97506e-05	0.571288	0.231861
Wtap	7.23465e-07	-0.298444	0.154	0.312	0.014368	0.633399	0.334955
Wwtr1	1.73401e-06	-0.358892	0.422	0.567	0.0344374	1.22993	0.871039
Xist	1.07882e-102	-1.78741	0.002	0.737	2.14254e-98	1.79155	0.00414508
Yipf3	9.08378e-07	0.358249	0.312	0.147	0.0180404	0.281938	0.640187
Ythdc1	2.27619e-10	-0.429693	0.176	0.384	4.52051e-06	0.784293	0.354599
Zc3h12a	7.89641e-10	-0.42561	0.336	0.549	1.56823e-05	1.13305	0.707437
Zcchc6	1.22839e-07	-0.33	0.164	0.335	0.00243958	0.671529	0.341528

## Sheet: Lung18m
	p_val	avg_logFC	pct.1	pct.2	p_val_adj	female	male
Xist	9.78283e-189	-2.51526	0	0.943	1.94287e-184	2.51526	0
S100a8	3.08282e-80	3.29244	0.862	0.176	6.12248e-76	0.92745	4.21989
Rn45s	5.42979e-79	-2.11747	0.947	1	1.07836e-74	4.42667	2.3092
S100a9	3.29267e-77	3.21777	0.828	0.176	6.53925e-73	0.714399	3.93217
Retnlg	5.06088e-38	2.51301	0.533	0.065	1.00509e-33	0.203024	2.71603
B2m	7.79542e-35	-0.339095	1	1	1.54817e-30	4.33312	3.99403
H2-Q4	1.10535e-34	-0.640592	0.766	0.935	2.19522e-30	2.15264	1.51204
Bmpr2	2.24659e-34	-0.791542	0.269	0.625	4.46173e-30	1.27063	0.479092
Rps15a-ps4	3.36246e-34	-0.764148	0.55	0.82	6.67784e-30	1.81285	1.0487
Malat1	8.42024e-33	-0.422423	0.987	0.996	1.67226e-28	6.19738	5.77496
Cd74	3.50821e-32	-0.8883	0.811	0.966	6.96731e-28	4.0342	3.1459
Ddx3y	3.69148e-32	0.691281	0.395	0	7.33128e-28	0	0.691281
Atf3	5.51268e-30	-1.10694	0.192	0.517	1.09482e-25	1.68014	0.573202
Tsix	7.0377e-28	-0.391624	0.003	0.176	1.39769e-23	0.399263	0.00763903
Hspa8	4.98856e-27	0.41913	0.993	0.973	9.90729e-23	2.54775	2.96688
Nckap5	5.24207e-27	-0.716249	0.183	0.494	1.04107e-22	1.07093	0.354686
Nfib	4.68572e-26	-0.542583	0.669	0.866	9.30584e-22	1.78904	1.24646
Ly6c1	1.90773e-25	0.64303	0.971	0.969	3.78876e-21	3.19164	3.83467
Itga1	1.94319e-25	-0.628866	0.434	0.728	3.85917e-21	1.49832	0.869452
Itgb1	9.37465e-25	-0.474547	0.834	0.943	1.86181e-20	2.13177	1.65722
Eif2s3y	1.76995e-24	0.565466	0.315	0	3.51512e-20	0	0.565466
A730098P11Rik	7.57302e-24	-0.641549	0.215	0.513	1.504e-19	1.02942	0.38787
Ramp2	1.12293e-23	0.45096	0.999	0.996	2.23014e-19	3.43611	3.88707
Gm1821	1.86865e-23	-0.586043	0.789	0.904	3.71114e-19	2.06071	1.47467
Ptprb	2.94799e-23	-0.571697	0.795	0.912	5.85471e-19	2.75189	2.18019
H2-Ab1	5.63427e-23	-0.749843	0.683	0.893	1.11897e-18	2.83084	2.08099
H2-K1	6.87361e-23	-0.37866	0.993	0.996	1.3651e-18	3.51452	3.13586
Fosb	9.00692e-22	-0.756385	0.122	0.375	1.78877e-17	1.04807	0.291689
Lrg1	1.30055e-21	0.939579	0.643	0.299	2.58288e-17	1.16317	2.10275
Abcb1a	3.58801e-21	-0.579047	0.182	0.456	7.12579e-17	0.931837	0.35279
Akap12	4.44328e-21	-0.763394	0.4	0.667	8.82436e-17	1.59376	0.830369
Spnb2	1.55502e-20	-0.472926	0.855	0.92	3.08828e-16	2.33841	1.86548
Rpl31-ps12	1.81321e-20	-0.585554	0.517	0.736	3.60103e-16	1.52067	0.935114
Ifitm1	2.23739e-20	1.53736	0.344	0.05	4.44345e-16	0.094471	1.63183
Fth1	2.38663e-20	0.628373	0.996	0.973	4.73984e-16	2.85694	3.48531
H2-D1	1.25429e-19	-0.277691	1	1	2.49101e-15	4.03454	3.75685
Phldb2	2.25649e-19	-0.601835	0.338	0.59	4.48138e-15	1.22649	0.624656
Rps27	2.28435e-19	-0.436353	0.937	0.973	4.53672e-15	2.78954	2.35319
Ly6a	2.71874e-19	0.431458	0.986	0.992	5.39942e-15	3.81985	4.2513
Morf4l1	4.92462e-19	-0.42973	0.818	0.927	9.7803e-15	1.92103	1.4913
H2-Eb1	6.27707e-19	-0.614174	0.665	0.831	1.24663e-14	2.37087	1.7567
BC028528	7.01649e-19	-0.521548	0.792	0.904	1.39347e-14	2.18675	1.6652
Gm11428	7.7934e-19	1.61341	0.371	0.077	1.54777e-14	0.286655	1.90007
H2-Aa	3.18868e-18	-0.602385	0.698	0.866	6.33272e-14	2.66409	2.06171
Rps28	5.65521e-18	-0.465975	0.885	0.962	1.12312e-13	2.56383	2.09786
Sftpc	1.39439e-17	0.464118	0.675	0.36	2.76926e-13	0.754048	1.21817
Ucp2	1.45706e-17	0.486711	0.92	0.789	2.89372e-13	1.8416	2.32831
Hist1h1e	2.05524e-17	-0.488181	0.135	0.368	4.08172e-13	0.74699	0.258809
Srsf5	2.23842e-17	-0.370227	0.868	0.927	4.4455e-13	2.08117	1.71095
H2-Q7	2.27688e-17	-0.377476	0.057	0.245	4.52189e-13	0.488573	0.111097
Hist1h4d	9.74028e-17	-0.272653	0.027	0.18	1.93442e-12	0.330264	0.0576111
H2-DMa	2.09948e-16	-0.535317	0.274	0.517	4.16957e-12	1.10064	0.565324
Ifitm2	2.11362e-16	0.305691	0.999	0.992	4.19765e-12	2.91187	3.21756
Gm15421	4.10669e-16	-0.507427	0.182	0.406	8.15588e-12	0.811934	0.304506
Ahnak	8.24405e-16	-0.550944	0.497	0.713	1.63727e-11	1.61942	1.06847
Arhgap29	2.18818e-15	-0.491311	0.493	0.697	4.34572e-11	1.40675	0.915438
Marcks	2.70899e-15	0.486664	0.842	0.64	5.38006e-11	1.44973	1.9364
Eltd1	7.15169e-15	-0.383696	0.789	0.912	1.42033e-10	2.0746	1.69091
Oaz1	1.81793e-14	-0.426973	0.666	0.766	3.61041e-10	1.62824	1.20127
Rps15a-ps6	1.8928e-14	-0.543546	0.348	0.548	3.75909e-10	1.16894	0.625398
Arhgap20	2.41087e-14	-0.437696	0.072	0.245	4.78799e-10	0.580684	0.142987
Socs3	2.76171e-14	-0.837012	0.553	0.69	5.48476e-10	2.26946	1.43245
Cyyr1	3.88081e-14	-0.453173	0.279	0.506	7.70729e-10	0.987457	0.534284
Tgtp2	4.86278e-14	-0.287404	0.02	0.142	9.65749e-10	0.323435	0.0360314
Apold1	5.99413e-14	-0.58672	0.109	0.303	1.19043e-09	0.973809	0.387089
Lpl	9.94519e-14	0.803561	0.585	0.345	1.97512e-09	0.959142	1.7627
H2-T23	1.1321e-13	-0.430188	0.669	0.789	2.24834e-09	1.69671	1.26652
6820431F20Rik	1.22604e-13	-0.439583	0.331	0.544	2.43492e-09	1.02609	0.586503
Sh3bgrl3	1.23159e-13	0.346895	0.958	0.874	2.44594e-09	1.96776	2.31465
Ccl5	1.26586e-13	-0.38003	0.15	0.356	2.514e-09	1.14252	0.762494
Mef2a	1.35059e-13	-0.405859	0.223	0.444	2.68228e-09	0.81111	0.405251
Scn7a	1.52132e-13	-0.722337	0.471	0.628	3.02133e-09	1.73104	1.0087
Emcn	1.649e-13	-0.51619	0.53	0.713	3.27492e-09	1.66127	1.14508
Ddx3x	1.73529e-13	-0.476886	0.49	0.678	3.44629e-09	1.3639	0.887012
S100a6	2.08831e-13	1.29112	0.506	0.253	4.14738e-09	0.851952	2.14307
Wdr89	2.41131e-13	-0.444671	0.226	0.429	4.78886e-09	0.822319	0.377647
Tyrobp	3.69157e-13	0.913283	0.519	0.257	7.33146e-09	1.16738	2.08066
Syne1	3.70884e-13	-0.480495	0.385	0.586	7.36576e-09	1.2344	0.753904
Txn1	3.99483e-13	0.35803	0.954	0.858	7.93373e-09	1.9044	2.26243
Grina	4.66822e-13	0.59495	0.527	0.295	9.27109e-09	0.634648	1.2296
Ccdc82	4.69931e-13	-0.380587	0.093	0.268	9.33282e-09	0.548083	0.167495
Lcn2	5.52737e-13	0.896616	0.212	0.019	1.09774e-08	0.206033	1.10265
Klf6	9.08456e-13	-0.442806	0.792	0.851	1.80419e-08	2.08747	1.64467
Itpkb	9.43726e-13	-0.296447	0.042	0.18	1.87424e-08	0.375433	0.0789855
Prr13	1.21441e-12	0.546804	0.67	0.471	2.41182e-08	0.953231	1.50003
1100001G20Rik	1.24698e-12	1.22886	0.218	0.027	2.47649e-08	0.0858993	1.31476
Gm9766	1.70526e-12	-0.382857	0.12	0.303	3.38666e-08	0.612292	0.229435
Slx1b	1.82526e-12	-0.442298	0.186	0.379	3.62496e-08	0.763226	0.320928
Mtss1	2.75046e-12	-0.390391	0.178	0.375	5.46241e-08	0.731281	0.34089
Samd12	2.8297e-12	-0.338205	0.096	0.272	5.61978e-08	0.53912	0.200915
Jund	3.4331e-12	-0.443602	0.943	0.946	6.81813e-08	2.84979	2.40619
Slc25a3	3.63628e-12	0.338818	0.837	0.613	7.22165e-08	1.2649	1.60372
Junb	4.96387e-12	-0.520057	0.788	0.858	9.85825e-08	2.80512	2.28506
Tagln2	5.0924e-12	0.307291	0.97	0.927	1.01135e-07	2.15224	2.45954
Lepr	5.66748e-12	-0.360277	0.13	0.314	1.12556e-07	0.619916	0.259639
Fcho2	6.2254e-12	-0.409348	0.272	0.475	1.23636e-07	0.893361	0.484014
Gcc2	6.75208e-12	-0.517663	0.371	0.552	1.34096e-07	1.19748	0.679819
Ctla2a	8.78006e-12	0.412642	0.989	0.973	1.74372e-07	3.14324	3.55588
Rpl34-ps1	9.04792e-12	-0.40005	0.122	0.295	1.79692e-07	0.608504	0.208455
Tjp1	1.50776e-11	-0.42408	0.529	0.686	2.99441e-07	1.37566	0.951579
Rpl38	1.69976e-11	-0.252636	0.983	0.981	3.37573e-07	2.80046	2.54783
Id1	1.90993e-11	0.327786	0.968	0.943	3.79312e-07	2.66351	2.99129
H2-DMb1	2.29845e-11	-0.440598	0.453	0.644	4.56471e-07	1.43351	0.992912
Clic5	2.59227e-11	-0.434774	0.678	0.801	5.14825e-07	1.84334	1.40857
Ccbp2	2.63942e-11	0.398997	0.374	0.142	5.24189e-07	0.342357	0.741355
Cd2ap	2.71104e-11	-0.441255	0.279	0.46	5.38412e-07	0.935032	0.493777
Hp	2.74446e-11	0.809423	0.264	0.069	5.45051e-07	0.187696	0.997119
Btbd7	2.85792e-11	-0.297196	0.085	0.241	5.67583e-07	0.448297	0.1511
Calcrl	2.91852e-11	-0.307477	0.977	0.996	5.79618e-07	3.08492	2.77744
Nfkbiz	2.95564e-11	-0.432619	0.159	0.337	5.86991e-07	0.719794	0.287175
Comt	3.65974e-11	-0.411679	0.446	0.609	7.26824e-07	1.18726	0.775582
Nkd1	3.91594e-11	0.402814	0.824	0.67	7.77705e-07	1.48693	1.88974
Erbb2ip	5.31085e-11	-0.402158	0.216	0.402	1.05474e-06	0.799168	0.39701
Manf	5.75972e-11	0.375861	0.758	0.556	1.14388e-06	1.09883	1.47469
Eng	6.44399e-11	0.334021	0.981	0.95	1.27978e-06	2.42369	2.75771
Pafah1b1	6.96285e-11	-0.355723	0.476	0.64	1.38282e-06	1.19965	0.84393
Pmp22	7.04648e-11	0.463268	0.729	0.533	1.39943e-06	1.46564	1.92891
Sepx1	7.17378e-11	0.944995	0.504	0.291	1.42471e-06	0.709545	1.65454
Clk1	7.90886e-11	-0.367743	0.444	0.632	1.5707e-06	1.17776	0.810015
Gapdh	1.00047e-10	0.355855	0.877	0.785	1.98693e-06	1.57431	1.93016
Nedd4	1.00909e-10	-0.376796	0.53	0.697	2.00405e-06	1.36452	0.987721
D830031N03Rik	1.04745e-10	-0.330504	0.097	0.253	2.08023e-06	0.511167	0.180663
Tubb4b	1.15581e-10	0.350821	0.837	0.636	2.29544e-06	1.36614	1.71696
A4galt	1.28133e-10	0.428686	0.355	0.142	2.54472e-06	0.306661	0.735347
Gabarap	1.28448e-10	0.273123	0.926	0.862	2.55098e-06	1.76049	2.03361
Jun	1.44511e-10	-0.34915	0.989	1	2.86998e-06	3.39514	3.04599
Fos	1.45411e-10	-0.676356	0.636	0.747	2.88787e-06	2.66984	1.99348
Crip1	1.46239e-10	0.426398	0.936	0.881	2.9043e-06	2.54354	2.96993
Foxf1a	1.64296e-10	-0.375764	0.103	0.257	3.26291e-06	0.570054	0.194289
Prex2	1.74847e-10	-0.328797	0.268	0.475	3.47246e-06	0.885901	0.557103
Fas	1.93674e-10	0.350197	0.834	0.667	3.84636e-06	1.32421	1.6744
Col4a3bp	2.12139e-10	-0.345936	0.133	0.291	4.21308e-06	0.551611	0.205675
Ktn1	2.6895e-10	-0.406136	0.232	0.418	5.34134e-06	0.836965	0.43083
Kdm6a	2.7645e-10	-0.273022	0.08	0.226	5.4903e-06	0.425865	0.152843
Cbx1	2.88562e-10	-0.336281	0.133	0.295	5.73084e-06	0.581337	0.245055
Tnfsf10	2.98491e-10	-0.382079	0.48	0.628	5.92803e-06	1.27682	0.894738
Lifr	3.19299e-10	-0.437683	0.436	0.602	6.34129e-06	1.2561	0.818419
Fmo2	3.76456e-10	-0.404051	0.213	0.391	7.47641e-06	0.873067	0.469016
Prrc2c	3.9806e-10	-0.386783	0.441	0.586	7.90548e-06	1.16915	0.782366
Ftl1	4.3608e-10	0.297409	1	1	8.66054e-06	3.22615	3.52356
Plekhg1	5.3701e-10	-0.276148	0.067	0.203	1.0665e-05	0.407788	0.13164
Zbtb16	5.69916e-10	0.382568	0.287	0.096	1.13185e-05	0.21075	0.593317
Ccr1	5.96394e-10	0.378263	0.133	0	1.18444e-05	0	0.378263
Tcn2	6.36858e-10	0.394788	0.907	0.812	1.2648e-05	1.75457	2.14936
Gnb2	6.92298e-10	0.255787	0.96	0.923	1.3749e-05	1.91213	2.16792
Trim37	7.36119e-10	-0.442333	0.36	0.54	1.46193e-05	1.09588	0.65355
Phlda3	8.73723e-10	0.556014	0.65	0.444	1.73521e-05	1.15464	1.71066
Wasf2	9.7028e-10	-0.360983	0.494	0.636	1.92698e-05	1.21485	0.853863
Arglu1	1.47902e-09	-0.332038	0.431	0.605	2.93733e-05	1.20318	0.871146
Gpi1	1.51637e-09	0.344608	0.713	0.552	3.0115e-05	1.03837	1.38298
Slpi	1.57409e-09	0.899248	0.252	0.08	3.12615e-05	0.403287	1.30253
Rnaset2b	1.60131e-09	-0.378334	0.225	0.395	3.1802e-05	0.779542	0.401209
Palmd	1.61311e-09	-0.391829	0.489	0.648	3.20364e-05	1.41414	1.02231
Cyr61	1.84046e-09	-0.418408	0.14	0.307	3.65515e-05	0.92685	0.508442
Ets1	1.88025e-09	-0.396603	0.573	0.697	3.73418e-05	1.50314	1.10654
Pkm2	2.4111e-09	0.359866	0.765	0.651	4.78844e-05	1.17679	1.53665
Car4	2.41536e-09	0.662243	0.642	0.448	4.7969e-05	1.95657	2.61881
Taldo1	2.6506e-09	0.413453	0.713	0.548	5.2641e-05	1.04765	1.4611
Icam2	2.85328e-09	0.357828	0.966	0.962	5.66661e-05	2.63532	2.99315
H2-Q8	2.91863e-09	-0.312764	0.148	0.314	5.7964e-05	0.639206	0.326442
Clec4d	2.93851e-09	0.490753	0.146	0.011	5.83589e-05	0.0320774	0.522831
Cd9	3.6751e-09	0.274331	0.993	0.954	7.29874e-05	2.66598	2.94031
Plk2	3.84233e-09	-0.479234	0.67	0.759	7.63087e-05	1.9662	1.48697
Stag2	4.3647e-09	-0.371326	0.209	0.364	8.66829e-05	0.714823	0.343497
Utrn	5.09517e-09	-0.356727	0.35	0.517	0.00010119	1.03438	0.677655
Cav1	5.38585e-09	-0.253836	0.989	0.985	0.000106963	2.86818	2.61434
Pfn1	5.48718e-09	0.292431	0.983	0.958	0.000108975	2.28768	2.58011
Atp6v1g1	5.49324e-09	0.28832	0.867	0.789	0.000109096	1.48714	1.77546
Cdh5	5.99107e-09	-0.275464	0.973	0.989	0.000118983	2.80401	2.52855
Igfbp7	6.2652e-09	0.793833	0.547	0.352	0.000124427	2.56905	3.36288
Anxa2	7.12522e-09	0.261779	0.913	0.839	0.000141507	1.83995	2.10172
Il4ra	7.14983e-09	0.364182	0.595	0.368	0.000141996	0.781184	1.14537
Zbed6	7.1547e-09	-0.301098	0.054	0.169	0.000142092	0.404158	0.10306
Gbp4	7.89566e-09	-0.404639	0.221	0.383	0.000156808	0.848798	0.444158
Tspo	8.05782e-09	0.253695	0.933	0.904	0.000160028	1.90288	2.15658
Arap2	8.53194e-09	-0.313283	0.423	0.586	0.000169444	1.15813	0.844843
Smarca2	1.02383e-08	-0.413986	0.506	0.644	0.000203333	1.39217	0.97818
Scaf11	1.3002e-08	-0.339828	0.315	0.475	0.00025822	0.888681	0.548853
Eif4ebp1	1.34521e-08	0.336461	0.436	0.23	0.000267158	0.485867	0.822328
Ankrd11	1.56019e-08	-0.340298	0.248	0.41	0.000309854	0.781805	0.441507
Diap1	1.70552e-08	-0.353605	0.149	0.291	0.000338716	0.607899	0.254294
Zfp36	2.07058e-08	-0.468284	0.554	0.663	0.000411217	1.81735	1.34906
Tmem176a	2.93608e-08	0.318567	0.864	0.736	0.000583106	1.65798	1.97654
Map3k6	3.39448e-08	0.330386	0.337	0.153	0.000674143	0.321296	0.651683
Macf1	3.41194e-08	-0.362383	0.552	0.686	0.000677612	1.43635	1.07397
Cirbp	3.62673e-08	-0.313481	0.282	0.441	0.000720268	0.831192	0.517711
Atrx	3.68293e-08	-0.396127	0.338	0.479	0.00073143	1.00645	0.610327
Pcp4l1	3.81941e-08	-0.376771	0.324	0.49	0.000758534	1.09042	0.713648
Sec61b	3.83833e-08	0.300398	0.774	0.64	0.000762292	1.19545	1.49584
Zc3h13	4.74923e-08	-0.315029	0.208	0.36	0.000943198	0.695646	0.380618
Tbx2	4.92736e-08	0.530286	0.242	0.084	0.000978573	0.343397	0.873683
Rnf144a	5.11024e-08	-0.376857	0.477	0.617	0.00101489	1.32226	0.945402
Fkbp14	5.21957e-08	0.285684	0.235	0.077	0.00103661	0.190197	0.475881
Capzb	5.22847e-08	0.254352	0.831	0.709	0.00103837	1.39348	1.64783
Spag9	5.36319e-08	-0.309873	0.357	0.51	0.00106513	0.958262	0.648389
Mir703	6.03369e-08	-0.379642	0.291	0.437	0.00119829	0.891955	0.512312
Rsrc2	6.43302e-08	-0.345747	0.476	0.602	0.0012776	1.18372	0.837973
Ttc39c	7.37777e-08	0.323669	0.145	0.023	0.00146522	0.0349192	0.358589
Ppp1r15a	7.67365e-08	-0.408839	0.494	0.625	0.00152399	1.38872	0.979877
Tmtc2	8.2106e-08	-0.342569	0.193	0.341	0.00163063	0.705782	0.363213
Rin3	9.11678e-08	0.278254	0.348	0.165	0.00181059	0.337565	0.615819
Bclaf1	9.8864e-08	-0.287329	0.34	0.506	0.00196344	0.898091	0.610762
BC018507	1.14039e-07	-0.270663	0.074	0.188	0.00226482	0.397961	0.127298
Flot1	1.16676e-07	0.309023	0.453	0.268	0.00231718	0.523255	0.832278
8430408G22Rik	1.1744e-07	-0.676076	0.239	0.391	0.00233235	1.64245	0.966373
Cxcl2	1.19366e-07	0.629175	0.205	0.061	0.00237061	0.334951	0.964126
Tuba1a	1.20245e-07	0.294935	0.954	0.874	0.00238806	2.34649	2.64143
Tnfrsf1a	1.21897e-07	0.261884	0.811	0.682	0.00242088	1.31513	1.57701
Gimap6	1.24022e-07	-0.303639	0.698	0.77	0.00246308	1.64733	1.34369
Csf3r	1.26858e-07	0.566604	0.153	0.031	0.00251941	0.0650998	0.631704
S100a11	1.31041e-07	0.90474	0.794	0.697	0.00260247	1.43737	2.34211
Zcchc7	1.47486e-07	-0.329993	0.211	0.356	0.00292907	0.715503	0.385509
1700020I14Rik	1.48365e-07	-0.316946	0.213	0.356	0.00294653	0.690482	0.373536
Emp2	1.50026e-07	0.460511	0.451	0.276	0.00297951	1.61398	2.07449
Hpcal1	1.61318e-07	0.282469	0.808	0.686	0.00320377	1.30378	1.58625
Map1lc3b	1.73173e-07	0.272082	0.895	0.824	0.00343922	1.63896	1.91105
Mfap2	1.74727e-07	0.335975	0.762	0.628	0.00347009	1.35554	1.69152
Shfm1	1.77436e-07	0.263405	0.92	0.854	0.00352388	1.78516	2.04856
Ecm1	1.78304e-07	0.318142	0.544	0.349	0.00354112	0.767053	1.0852
Hdc	1.92969e-07	0.404154	0.146	0.027	0.00383237	0.0743425	0.478497
Mmp9	1.97344e-07	0.347824	0.105	0.004	0.00391926	0.00927226	0.357096
Ash1l	2.09153e-07	-0.304834	0.269	0.418	0.00415377	0.792745	0.487911
Psmb9	2.15611e-07	-0.29722	0.589	0.72	0.00428203	1.41922	1.122
Swap70	2.31617e-07	-0.324985	0.211	0.356	0.00459991	0.718571	0.393586
Tm4sf1	2.34953e-07	-0.315995	0.865	0.943	0.00466617	3.00541	2.68941
Actn1	2.39175e-07	0.281341	0.477	0.28	0.00475002	0.6404	0.921741
Slc38a2	2.44294e-07	-0.437314	0.347	0.483	0.00485169	1.08754	0.650225
Lgals3	2.53635e-07	0.512128	0.287	0.126	0.00503719	0.4758	0.987929
Mmp8	2.59078e-07	0.439962	0.11	0.008	0.00514529	0.0159422	0.455904
Fcer1g	2.88838e-07	0.429843	0.407	0.222	0.00573633	1.04917	1.47901
Prpf4b	2.91671e-07	-0.353603	0.361	0.494	0.00579258	1.00771	0.654107
Arhgap5	2.94125e-07	-0.30628	0.249	0.395	0.00584132	0.787547	0.481267
Lyve1	3.26001e-07	0.383356	0.774	0.632	0.00647437	2.13801	2.52136
Lrrc58	3.40584e-07	-0.330904	0.576	0.682	0.006764	1.34694	1.01604
Slain2	3.47055e-07	-0.285738	0.172	0.307	0.0068925	0.599114	0.313376
Filip1l	3.86131e-07	-0.464861	0.305	0.429	0.00766857	1.01119	0.546327
Tek	4.01955e-07	-0.252496	0.722	0.828	0.00798282	1.86645	1.61395
Tmem88	4.08561e-07	-0.338085	0.216	0.364	0.00811402	0.76871	0.430625
Ctsd	4.43919e-07	0.2543	0.911	0.831	0.00881622	1.83514	2.08944
Sema7a	4.8185e-07	0.371399	0.451	0.276	0.00956955	0.597224	0.968623
Epn2	4.86537e-07	-0.350171	0.34	0.467	0.00966263	0.961225	0.611054
Rapgef5	5.07835e-07	-0.276419	0.152	0.291	0.0100856	0.582787	0.306367
Thrap3	5.32882e-07	-0.303828	0.242	0.372	0.010583	0.723054	0.419226
Pcdh17	5.70875e-07	-0.460004	0.42	0.525	0.0113376	1.25392	0.793916
Ifi203	5.78427e-07	-0.269916	0.414	0.548	0.0114876	1.08248	0.812565
Nsd1	6.1192e-07	-0.301811	0.215	0.349	0.0121527	0.685307	0.383496
Pam	6.76916e-07	-0.322301	0.414	0.556	0.0134436	1.16989	0.847587
Myo10	6.77601e-07	-0.333676	0.265	0.402	0.0134572	0.824716	0.491041
Hist1h2bc	7.05059e-07	0.343205	0.636	0.456	0.0140025	0.994709	1.33791
Ppp1r10	7.10935e-07	-0.298316	0.193	0.326	0.0141192	0.636653	0.338337
St3gal1	7.17118e-07	0.253128	0.526	0.337	0.014242	0.687222	0.94035
Aff4	7.28072e-07	-0.3026	0.209	0.345	0.0144595	0.676217	0.373617
Cxcl12	7.49479e-07	-0.479919	0.546	0.67	0.0148847	2.00778	1.52786
Alox5ap	7.5569e-07	0.791808	0.264	0.123	0.015008	0.372201	1.16401
Fgfr3	7.83027e-07	0.353994	0.418	0.253	0.0155509	0.54056	0.894554
Myst3	8.49264e-07	-0.342459	0.188	0.31	0.0168664	0.667783	0.325324
Rnaseh2c	1.04765e-06	0.271402	0.444	0.264	0.0208064	0.511688	0.78309
Nr3c1	1.06775e-06	-0.302175	0.481	0.59	0.0212055	1.18137	0.879195
Cxcr2	1.11594e-06	0.352166	0.109	0.011	0.0221626	0.0469154	0.399082
Rit1	1.13971e-06	0.268884	0.467	0.28	0.0226346	0.519086	0.787971
Arhgef12	1.17612e-06	-0.291533	0.504	0.621	0.0233578	1.20141	0.909876
Syne2	1.22702e-06	-0.333853	0.248	0.379	0.0243686	0.779428	0.445575
Lilrb3	1.26047e-06	0.252892	0.136	0.027	0.025033	0.0852272	0.338119
Rock2	1.31482e-06	-0.281572	0.355	0.502	0.0261123	0.980854	0.699282
Nfe2l1	1.34688e-06	-0.251762	0.292	0.441	0.0267491	0.800647	0.548885
Ager	1.41256e-06	0.627811	0.122	0.019	0.0280533	0.0777446	0.705556
Osm	1.44065e-06	0.373519	0.146	0.034	0.0286112	0.127901	0.50142
Acadl	1.53835e-06	0.25039	0.52	0.333	0.0305517	0.696912	0.947301
Lims2	1.78977e-06	0.288275	0.693	0.54	0.0355449	1.14639	1.43466
Daam1	1.90782e-06	-0.302355	0.285	0.421	0.0378893	0.837999	0.535644
Sema6a	2.15858e-06	-0.335929	0.426	0.548	0.0428694	1.13136	0.795429
Iqgap1	2.23616e-06	-0.298647	0.513	0.598	0.0444102	1.20547	0.906824
Ifit1	2.32182e-06	0.384088	0.255	0.115	0.0461114	0.484602	0.86869
Stag1	2.37636e-06	-0.289984	0.189	0.31	0.0471946	0.604786	0.314802
