# Supplementary material for: Single-Cell Transcriptional Profiling Reveals Sex and Age Diversity of Gene Expression in Mouse Endothelial Cells
Source: Front Genet. 2021 Feb 17;12:590377. doi: 10.3389/fgene.2021.590377 (PMC7929607; doi:10.3389/fgene.2021.590377)
Supplement: Supplementary file 12 [file Table_6.XLSX]

## Sheet: Supplemental Table 1
Supplemental Table 6. Results of qPCR of selected genes in young mice
Gene	Fold change in 3 month male relative to 3 month female	p value
Lars2	1.3	<0.001
Fzd4	1.4	0.01
PFN1	2.9	<0.001
PSMA2	2.1	<0.001
PSMA7	1.7	0.003
PSMB8	2.8	0.001
PSMB9	2.5	<0.001
	Fold change in 18 month male relative to 3 month male
S100A8	1.4	0.01
